# Supplementary material for: (Dithio­benzoato-κ2 S,S′)[hydridotris(pyrazol-1-yl-κN 2)borato](triphenyl­phosphine-κP)ruthenium(II)
Source: Acta Crystallogr Sect E Struct Rep Online. 2008 Nov 13;64(Pt 12):m1535. doi: 10.1107/S1600536808036702 (PMC2960112; doi:10.1107/S1600536808036702)
Supplement: Supplementary file 1 [file e-64-m1535-sup1.cif]

##############################################################################
###                                                                        ###
###        Electronic paper (Acta Crystallographica Section E)             ###
###                                                                        ###
##############################################################################
#                                                                            #
# This CIF contains the data in a paper accepted for publication in Acta     #
# Crystallographica Section E. It conforms to the requirements of Notes      #
# for Authors for Section E, and has been peer reviewed under the auspices   #
# of the IUCr Commission on Journals.                                        #
#                                                                            #
# Full details of the Crystallographic Information File format               #
# are given in the paper "The Crystallographic Information File (CIF):       #
# a New Standard Archive File for Crystallography" by S. R. Hall, F. H.      #
# Allen and I. D. Brown [Acta Cryst. (1991), A47, 655-685].                  #
#                                                                            #
# The current version of the core CIF dictionary is obtainable from          #
# ftp://ftp.iucr.org/pub/cif_core.dic. The current version number is 2.4.    #
#                                                                            #
# Software is freely available for graphical display of the structure(s) in  #
# this CIF.  For information consult the CIF home page http://www.iucr.org/  #
# cif/home.html                                                              #
#                                                                            #
# This file may be used for bona fide research purposes within the           #
# scientific community so long as proper attribution is given to the journal # 
# article from which it was obtained.                                        #
#                                                                            #
##############################################################################
                                             
data_I
_audit_creation_method     SHELXL-97
_chemical_name_systematic
;
(Dithiobenzoato-\k^2^<i>S</i>,<i>S</i>')[hydridotris(pyrazol-1-yl-\
\kN^2^)borato](triphenylphosphine-\k<i>P</i>)ruthenium(II)
;
_chemical_name_common     ?
_chemical_formula_moiety     'C34 H30 B N6 P Ru S2'
_chemical_formula_sum     'C34 H30 B N6 P Ru S2'
_chemical_formula_iupac     '[Ru (C9 H10 B N6) (C7 H5 S2) (C18 H15 P)]'
_chemical_formula_weight     729.61
_chemical_melting_point     ?
_symmetry_cell_setting     monoclinic
_symmetry_space_group_name_H-M     'P 21/n'
_symmetry_space_group_name_Hall     '-P 2yn'
loop_
    _symmetry_equiv_pos_as_xyz
    'x, y, z'
    '-x+1/2, y+1/2, -z+1/2'
    '-x, -y, -z'
    'x-1/2, -y-1/2, z-1/2'
_cell_length_a     12.8915(13)
_cell_length_b     18.394(2)
_cell_length_c     13.5174(16)
_cell_angle_alpha     90.00
_cell_angle_beta     96.591(5)
_cell_angle_gamma     90.00
_cell_volume     3184.2(6)
_cell_formula_units_Z     4
_cell_measurement_reflns_used     5326
_cell_measurement_theta_min     2.32
_cell_measurement_theta_max     24.88
_cell_measurement_temperature     200(2)
_exptl_crystal_description     prism
_exptl_crystal_colour     green
_exptl_crystal_size_max     0.18
_exptl_crystal_size_mid     0.12
_exptl_crystal_size_min     0.02
_exptl_crystal_density_diffrn     1.522
_exptl_crystal_density_meas     ?
_exptl_crystal_density_method     'not measured'
_exptl_crystal_F_000     1488
_exptl_absorpt_coefficient_mu     0.709
_exptl_absorpt_correction_type     multi-scan
_exptl_absorpt_process_details     '(Blessing, 1995)'
_exptl_absorpt_correction_T_min     0.8829
_exptl_absorpt_correction_T_max     0.9859
_exptl_special_details
;
Semi-empirical from equivalents by WinGX (Blessing, 1995)
;
_diffrn_ambient_temperature     200(2)
_diffrn_radiation_type     MoK\a
_diffrn_radiation_wavelength     0.71073
_diffrn_radiation_source     'fine-focus sealed tube'
_diffrn_radiation_monochromator     graphite
_diffrn_measurement_device_type     'Nonius KappaCCD'
_diffrn_measurement_method     'CCD rotation images, thick slices'
_diffrn_detector_area_resol_mean     ?
_diffrn_reflns_number     22786
_diffrn_reflns_av_R_equivalents     0.0561
_diffrn_reflns_av_sigmaI/netI     0.0624
_diffrn_reflns_theta_min     1.88
_diffrn_reflns_theta_max     25.04
_diffrn_reflns_theta_full     25.04
_diffrn_measured_fraction_theta_max     0.987
_diffrn_measured_fraction_theta_full     0.987
_diffrn_reflns_limit_h_min     -15
_diffrn_reflns_limit_h_max     12
_diffrn_reflns_limit_k_min     -21
_diffrn_reflns_limit_k_max     20
_diffrn_reflns_limit_l_min     -16
_diffrn_reflns_limit_l_max     15
_diffrn_standards_number     0
_diffrn_standards_interval_count     ?
_diffrn_standards_interval_time     ?
_diffrn_standards_decay_%     0
_refine_special_details
;
Refinement of <i>F</i>^2^ against ALL reflections. The weighted <i>R</i>-factor
<i>wR</i> and goodness of fit <i>S</i> are based on <i>F</i>^2^, conventional
<i>R</i>-factors <i>R</i> are based on <i>F</i>, with <i>F</i> set to zero for
negative <i>F</i>^2^. The threshold expression of <i>F</i>^2^ >
\s(<i>F</i>^2^) is used only for calculating <i>R</i>-factors(gt) <i>etc</i>.
and is not relevant to the choice of reflections for refinement.
<i>R</i>-factors based on <i>F</i>^2^ are statistically about twice as large
as those based on <i>F</i>, and <i>R</i>- factors based on ALL data will be
even larger.
;
_reflns_number_total     5557
_reflns_number_gt     3974
_reflns_threshold_expression     I>2\s(I)
_refine_ls_structure_factor_coef     Fsqd
_refine_ls_matrix_type     full
_refine_ls_R_factor_all     0.0694
_refine_ls_R_factor_gt     0.0357
_refine_ls_wR_factor_gt     0.0691
_refine_ls_wR_factor_ref     0.0798
_refine_ls_goodness_of_fit_ref     1.023
_refine_ls_restrained_S_all     1.023
_refine_ls_number_reflns     5557
_refine_ls_number_parameters     406
_refine_ls_number_restraints     0
_refine_ls_hydrogen_treatment     constr
_refine_ls_weighting_scheme     calc
_refine_ls_weighting_details
          'calc w=1/[\s^2^(Fo^2^)+(0.0315P)^2^+1.684P] where P=(Fo^2^+2Fc^2^)/3'
_atom_sites_solution_hydrogens     geom
_atom_sites_solution_primary     direct
_atom_sites_solution_secondary     difmap
_refine_ls_shift/su_max     0.001
_refine_ls_shift/su_mean     0.000
_refine_diff_density_max     1.394
_refine_diff_density_min     -0.623
_refine_ls_extinction_method     none
_refine_ls_extinction_coef     ?
loop_
    _atom_type_symbol
    _atom_type_description
    _atom_type_scat_dispersion_real
    _atom_type_scat_dispersion_imag
    _atom_type_scat_source
    'C' 'C' 0.0033 0.0016
                         'International Tables Vol C Tables 4.2.6.8 and 6.1.1.4'
    'H' 'H' 0.0000 0.0000
                         'International Tables Vol C Tables 4.2.6.8 and 6.1.1.4'
    'N' 'N' 0.0061 0.0033
                         'International Tables Vol C Tables 4.2.6.8 and 6.1.1.4'
    'S' 'S' 0.1246 0.1234
                         'International Tables Vol C Tables 4.2.6.8 and 6.1.1.4'
    'Ru' 'Ru' -1.2594 0.8363
                         'International Tables Vol C Tables 4.2.6.8 and 6.1.1.4'
    'B' 'B' 0.0013 0.0007
                         'International Tables Vol C Tables 4.2.6.8 and 6.1.1.4'
    'P' 'P' 0.1023 0.0942
                         'International Tables Vol C Tables 4.2.6.8 and 6.1.1.4'
_computing_data_collection     'COLLECT (Nonius, 1999)'
_computing_cell_refinement     'DENZO and SCALEPACK (Otwinowski & Minor, 1997)'
_computing_data_reduction     'DENZO and SCALEPACK (Otwinowski & Minor, 1997)'
_computing_structure_solution     'SHELXS97 (Sheldrick, 2008)'
_computing_structure_refinement     'SHELXL97 (Sheldrick, 2008)'
_computing_molecular_graphics     'ORTEP-3 for Windows (Farrugia, 1997)'
_computing_publication_material     'WinGX (Farrugia, 1999)'
loop_
    _atom_site_type_symbol
    _atom_site_label
    _atom_site_fract_x
    _atom_site_fract_y
    _atom_site_fract_z
    _atom_site_U_iso_or_equiv
    _atom_site_adp_type
    _atom_site_calc_flag
    _atom_site_refinement_flags
    _atom_site_occupancy
    _atom_site_disorder_assembly
    _atom_site_disorder_group
    B B1 0.3330(3) 0.7338(2) 0.0521(3) 0.0277(11) Uani d . 1 . .
    H H1' 0.3875 0.7068 0.0198 0.033 Uiso calc R 1 . .
    C C1 0.3375(3) 0.75212(19) 0.3191(3) 0.0272(9) Uani d . 1 . .
    H H1 0.3096 0.7678 0.3777 0.033 Uiso calc R 1 . .
    C C2 0.4285(3) 0.7130(2) 0.3191(3) 0.0331(10) Uani d . 1 . .
    H H2 0.4739 0.6970 0.3752 0.040 Uiso calc R 1 . .
    C C3 0.4393(3) 0.7023(2) 0.2210(3) 0.0283(9) Uani d . 1 . .
    H H3 0.4949 0.6770 0.1959 0.034 Uiso calc R 1 . .
    C C4 0.2720(3) 0.9240(2) 0.0120(3) 0.0282(9) Uani d . 1 . .
    H H4 0.2359 0.9673 0.0255 0.034 Uiso calc R 1 . .
    C C5 0.3432(3) 0.9186(2) -0.0566(3) 0.0334(10) Uani d . 1 . .
    H H5 0.3648 0.9559 -0.0983 0.040 Uiso calc R 1 . .
    C C6 0.3760(3) 0.8478(2) -0.0514(3) 0.0310(10) Uani d . 1 . .
    H H6 0.4256 0.8267 -0.0897 0.037 Uiso calc R 1 . .
    C C7 0.0588(3) 0.68809(19) 0.0294(3) 0.0259(9) Uani d . 1 . .
    H H7 -0.0109 0.6970 0.0424 0.031 Uiso calc R 1 . .
    C C8 0.0901(3) 0.6302(2) -0.0258(3) 0.0338(10) Uani d . 1 . .
    H H8 0.0474 0.5927 -0.0570 0.041 Uiso calc R 1 . .
    C C9 0.1945(3) 0.6385(2) -0.0257(3) 0.0327(10) Uani d . 1 . .
    H H9 0.2389 0.6070 -0.0574 0.039 Uiso calc R 1 . .
    C C10 0.2846(3) 0.98437(19) 0.2445(2) 0.0191(8) Uani d . 1 . .
    C C11 0.2725(3) 1.05912(19) 0.2465(3) 0.0243(9) Uani d . 1 . .
    H H11 0.2057 1.0794 0.2525 0.029 Uiso calc R 1 . .
    C C12 0.3569(3) 1.1045(2) 0.2400(3) 0.0298(10) Uani d . 1 . .
    H H12 0.3478 1.1557 0.2408 0.036 Uiso calc R 1 . .
    C C13 0.4542(3) 1.0757(2) 0.2322(3) 0.0279(9) Uani d . 1 . .
    H H13 0.5124 1.1070 0.2287 0.034 Uiso calc R 1 . .
    C C14 0.4670(3) 1.0014(2) 0.2297(3) 0.0280(9) Uani d . 1 . .
    H H14 0.5341 0.9814 0.2242 0.034 Uiso calc R 1 . .
    C C15 0.3825(3) 0.9555(2) 0.2350(3) 0.0241(9) Uani d . 1 . .
    H H15 0.3916 0.9043 0.2323 0.029 Uiso calc R 1 . .
    C C16 0.2187(3) 0.89959(19) 0.3980(3) 0.0218(8) Uani d . 1 . .
    C C17 0.2997(3) 0.9362(2) 0.4538(3) 0.0275(9) Uani d . 1 . .
    H H17 0.3328 0.9756 0.4247 0.033 Uiso calc R 1 . .
    C C18 0.3329(3) 0.9164(2) 0.5511(3) 0.0349(10) Uani d . 1 . .
    H H18 0.3890 0.9418 0.5877 0.042 Uiso calc R 1 . .
    C C19 0.2853(3) 0.8606(2) 0.5942(3) 0.0329(10) Uani d . 1 . .
    H H19 0.3102 0.8460 0.6601 0.040 Uiso calc R 1 . .
    C C20 0.2015(3) 0.8251(2) 0.5433(3) 0.0322(10) Uani d . 1 . .
    H H20 0.1661 0.7878 0.5747 0.039 Uiso calc R 1 . .
    C C21 0.1693(3) 0.8448(2) 0.4452(3) 0.0273(9) Uani d . 1 . .
    H H21 0.1120 0.8200 0.4096 0.033 Uiso calc R 1 . .
    C C22 0.0647(3) 0.97588(18) 0.2688(3) 0.0206(8) Uani d . 1 . .
    C C23 0.0053(3) 0.9746(2) 0.3480(3) 0.0301(10) Uani d . 1 . .
    H H23 0.0297 0.9485 0.4068 0.036 Uiso calc R 1 . .
    C C24 -0.0893(3) 1.0110(2) 0.3421(3) 0.0380(11) Uani d . 1 . .
    H H24 -0.1290 1.0100 0.3971 0.046 Uiso calc R 1 . .
    C C25 -0.1262(3) 1.0486(2) 0.2574(3) 0.0341(10) Uani d . 1 . .
    H H25 -0.1921 1.0722 0.2530 0.041 Uiso calc R 1 . .
    C C26 -0.0671(3) 1.0517(2) 0.1791(3) 0.0279(9) Uani d . 1 . .
    H H26 -0.0913 1.0787 0.1212 0.034 Uiso calc R 1 . .
    C C27 0.0272(3) 1.01580(19) 0.1842(3) 0.0228(9) Uani d . 1 . .
    H H27 0.0673 1.0182 0.1295 0.027 Uiso calc R 1 . .
    C C28 -0.0643(3) 0.83083(19) 0.1494(3) 0.0212(8) Uani d . 1 . .
    C C29 -0.1777(3) 0.83849(19) 0.1434(3) 0.0256(9) Uani d . 1 . .
    C C30 -0.2313(3) 0.8185(2) 0.2228(3) 0.0341(10) Uani d . 1 . .
    H H30 -0.1940 0.8001 0.2822 0.041 Uiso calc R 1 . .
    C C31 -0.3392(3) 0.8253(3) 0.2156(3) 0.0454(12) Uani d . 1 . .
    H H31 -0.3755 0.8108 0.2697 0.055 Uiso calc R 1 . .
    C C32 -0.3936(3) 0.8529(2) 0.1303(4) 0.0457(12) Uani d . 1 . .
    H H32 -0.4673 0.8575 0.1258 0.055 Uiso calc R 1 . .
    C C33 -0.3420(3) 0.8735(2) 0.0523(4) 0.0452(12) Uani d . 1 . .
    H H33 -0.3801 0.8927 -0.0063 0.054 Uiso calc R 1 . .
    C C34 -0.2346(3) 0.8668(2) 0.0578(3) 0.0334(10) Uani d . 1 . .
    H H34 -0.1993 0.8815 0.0032 0.040 Uiso calc R 1 . .
    N N1 0.2933(2) 0.76531(15) 0.2267(2) 0.0215(7) Uani d . 1 . .
    N N2 0.3582(2) 0.73352(16) 0.1657(2) 0.0235(7) Uani d . 1 . .
    N N3 0.2606(2) 0.86080(16) 0.0565(2) 0.0210(7) Uani d . 1 . .
    N N4 0.3261(2) 0.81318(16) 0.0171(2) 0.0241(7) Uani d . 1 . .
    N N5 0.1408(2) 0.72945(15) 0.0615(2) 0.0223(7) Uani d . 1 . .
    N N6 0.2250(2) 0.69857(16) 0.0266(2) 0.0251(7) Uani d . 1 . .
    P P1 0.18113(7) 0.91954(5) 0.26504(7) 0.0190(2) Uani d . 1 . .
    Ru Ru1 0.16002(2) 0.822395(15) 0.15631(2) 0.01805(9) Uani d . 1 . .
    S S1 0.01327(7) 0.78411(5) 0.23709(7) 0.0227(2) Uani d . 1 . .
    S S2 0.00968(7) 0.87056(5) 0.06980(7) 0.0231(2) Uani d . 1 . .
loop_
    _atom_site_aniso_label
    _atom_site_aniso_U_11
    _atom_site_aniso_U_22
    _atom_site_aniso_U_33
    _atom_site_aniso_U_12
    _atom_site_aniso_U_13
    _atom_site_aniso_U_23
    B1 0.025(3) 0.031(3) 0.028(3) 0.005(2) 0.006(2) -0.001(2)
    C1 0.038(3) 0.022(2) 0.020(2) 0.0017(18) -0.0020(18) 0.0005(17)
    C2 0.036(3) 0.033(2) 0.028(2) 0.0073(19) -0.0084(19) 0.0016(19)
    C3 0.021(2) 0.026(2) 0.037(3) 0.0045(17) 0.0015(18) 0.0056(19)
    C4 0.033(2) 0.026(2) 0.024(2) -0.0042(18) 0.0010(18) 0.0035(18)
    C5 0.034(3) 0.036(3) 0.032(2) -0.0045(19) 0.0105(19) 0.009(2)
    C6 0.025(2) 0.047(3) 0.023(2) -0.0026(19) 0.0100(17) 0.0058(19)
    C7 0.028(2) 0.025(2) 0.024(2) -0.0035(18) 0.0006(17) 0.0000(17)
    C8 0.037(3) 0.029(2) 0.033(3) -0.0087(19) -0.0037(19) -0.004(2)
    C9 0.048(3) 0.022(2) 0.029(2) 0.0042(19) 0.004(2) -0.0041(19)
    C10 0.017(2) 0.023(2) 0.018(2) -0.0013(16) 0.0032(15) 0.0009(16)
    C11 0.020(2) 0.025(2) 0.028(2) 0.0013(16) 0.0048(17) 0.0001(18)
    C12 0.035(3) 0.019(2) 0.036(2) -0.0033(18) 0.0028(19) -0.0010(18)
    C13 0.027(2) 0.030(2) 0.027(2) -0.0109(18) 0.0061(17) -0.0006(18)
    C14 0.021(2) 0.032(2) 0.032(2) 0.0007(17) 0.0050(17) -0.0034(19)
    C15 0.027(2) 0.020(2) 0.025(2) -0.0008(17) 0.0032(17) -0.0006(17)
    C16 0.024(2) 0.024(2) 0.018(2) 0.0070(16) 0.0031(16) -0.0004(16)
    C17 0.025(2) 0.031(2) 0.026(2) 0.0006(17) 0.0016(17) 0.0015(19)
    C18 0.029(2) 0.046(3) 0.028(2) 0.004(2) -0.0019(18) -0.005(2)
    C19 0.035(3) 0.043(3) 0.020(2) 0.015(2) 0.0022(19) 0.004(2)
    C20 0.041(3) 0.032(2) 0.024(2) 0.007(2) 0.0088(19) 0.005(2)
    C21 0.031(2) 0.028(2) 0.022(2) -0.0023(17) 0.0015(17) 0.0000(17)
    C22 0.020(2) 0.0188(19) 0.023(2) -0.0035(16) 0.0047(16) -0.0039(17)
    C23 0.027(2) 0.035(2) 0.029(2) 0.0039(19) 0.0049(18) 0.0014(19)
    C24 0.035(3) 0.046(3) 0.035(3) 0.009(2) 0.016(2) 0.001(2)
    C25 0.021(2) 0.040(3) 0.042(3) 0.0084(18) 0.004(2) -0.006(2)
    C26 0.027(2) 0.026(2) 0.030(2) 0.0022(17) -0.0036(18) -0.0047(18)
    C27 0.023(2) 0.024(2) 0.023(2) -0.0002(16) 0.0053(16) -0.0001(17)
    C28 0.021(2) 0.023(2) 0.020(2) -0.0022(16) 0.0010(15) -0.0024(17)
    C29 0.019(2) 0.023(2) 0.034(2) -0.0022(16) 0.0034(18) -0.0101(18)
    C30 0.025(2) 0.050(3) 0.028(2) -0.003(2) 0.0047(18) -0.013(2)
    C31 0.030(3) 0.068(3) 0.041(3) -0.004(2) 0.015(2) -0.025(3)
    C32 0.022(3) 0.053(3) 0.062(3) 0.004(2) 0.002(2) -0.023(3)
    C33 0.031(3) 0.043(3) 0.059(3) 0.004(2) -0.007(2) -0.004(2)
    C34 0.025(3) 0.032(2) 0.043(3) 0.0008(18) 0.0023(19) 0.005(2)
    N1 0.0232(18) 0.0173(16) 0.0244(18) -0.0015(13) 0.0042(14) 0.0000(14)
    N2 0.0193(18) 0.0260(17) 0.0255(18) 0.0024(14) 0.0047(14) 0.0024(15)
    N3 0.0207(18) 0.0228(17) 0.0195(17) -0.0011(13) 0.0020(13) 0.0022(14)
    N4 0.0198(17) 0.0311(19) 0.0218(17) 0.0011(14) 0.0043(13) 0.0026(15)
    N5 0.0238(19) 0.0212(17) 0.0221(17) 0.0006(14) 0.0032(14) -0.0026(14)
    N6 0.0270(19) 0.0232(18) 0.0257(19) 0.0004(14) 0.0067(14) -0.0014(14)
    P1 0.0186(5) 0.0182(5) 0.0203(5) -0.0001(4) 0.0030(4) 0.0008(4)
    Ru1 0.01702(17) 0.01847(15) 0.01893(17) -0.00125(13) 0.00328(11) 0.00074(14)
    S1 0.0213(5) 0.0233(5) 0.0239(5) -0.0014(4) 0.0042(4) 0.0021(4)
    S2 0.0216(6) 0.0252(5) 0.0225(5) -0.0010(4) 0.0016(4) 0.0013(4)
_geom_special_details
;
All e.s.d.'s (except the e.s.d. in the dihedral angle between two l.s. planes)
are estimated using the full covariance matrix. The cell e.s.d.'s are taken
into account individually in the estimation of e.s.d.'s in distances, angles
and torsion angles; correlations between e.s.d.'s in cell parameters are only
used when they are defined by crystal symmetry. An approximate (isotropic)
treatment of cell e.s.d.'s is used for estimating e.s.d.'s involving l.s.
planes.
;
loop_
    _geom_bond_atom_site_label_1
    _geom_bond_atom_site_label_2
    _geom_bond_site_symmetry_2
    _geom_bond_distance
    _geom_bond_publ_flag
    B1 N2 . 1.533(5) ?
    B1 N4 . 1.535(5) ?
    B1 N6 . 1.538(5) ?
    B1 H1' . 1.0000 ?
    C1 N1 . 1.335(4) ?
    C1 C2 . 1.376(5) ?
    C1 H1 . 0.9500 ?
    C2 C3 . 1.363(5) ?
    C2 H2 . 0.9500 ?
    C3 N2 . 1.342(4) ?
    C3 H3 . 0.9500 ?
    C4 N3 . 1.325(4) ?
    C4 C5 . 1.382(5) ?
    C4 H4 . 0.9500 ?
    C5 C6 . 1.368(5) ?
    C5 H5 . 0.9500 ?
    C6 N4 . 1.347(4) ?
    C6 H6 . 0.9500 ?
    C7 N5 . 1.334(4) ?
    C7 C8 . 1.386(5) ?
    C7 H7 . 0.9500 ?
    C8 C9 . 1.355(5) ?
    C8 H8 . 0.9500 ?
    C9 N6 . 1.347(5) ?
    C9 H9 . 0.9500 ?
    C10 C11 . 1.384(5) ?
    C10 C15 . 1.389(5) ?
    C10 P1 . 1.834(3) ?
    C11 C12 . 1.383(5) ?
    C11 H11 . 0.9500 ?
    C12 C13 . 1.376(5) ?
    C12 H12 . 0.9500 ?
    C13 C14 . 1.379(5) ?
    C13 H13 . 0.9500 ?
    C14 C15 . 1.386(5) ?
    C14 H14 . 0.9500 ?
    C15 H15 . 0.9500 ?
    C16 C21 . 1.387(5) ?
    C16 C17 . 1.389(5) ?
    C16 P1 . 1.844(4) ?
    C17 C18 . 1.384(5) ?
    C17 H17 . 0.9500 ?
    C18 C19 . 1.361(5) ?
    C18 H18 . 0.9500 ?
    C19 C20 . 1.378(5) ?
    C19 H19 . 0.9500 ?
    C20 C21 . 1.391(5) ?
    C20 H20 . 0.9500 ?
    C21 H21 . 0.9500 ?
    C22 C23 . 1.386(5) ?
    C22 C27 . 1.398(5) ?
    C22 P1 . 1.829(4) ?
    C23 C24 . 1.386(5) ?
    C23 H23 . 0.9500 ?
    C24 C25 . 1.375(5) ?
    C24 H24 . 0.9500 ?
    C25 C26 . 1.375(5) ?
    C25 H25 . 0.9500 ?
    C26 C27 . 1.378(5) ?
    C26 H26 . 0.9500 ?
    C27 H27 . 0.9500 ?
    C28 C29 . 1.461(5) ?
    C28 S2 . 1.684(4) ?
    C28 S1 . 1.694(4) ?
    C29 C30 . 1.392(5) ?
    C29 C34 . 1.397(5) ?
    C30 C31 . 1.388(5) ?
    C30 H30 . 0.9500 ?
    C31 C32 . 1.376(6) ?
    C31 H31 . 0.9500 ?
    C32 C33 . 1.364(6) ?
    C32 H32 . 0.9500 ?
    C33 C34 . 1.384(5) ?
    C33 H33 . 0.9500 ?
    C34 H34 . 0.9500 ?
    N1 N2 . 1.372(4) ?
    N1 Ru1 . 2.141(3) ?
    N3 N4 . 1.366(4) ?
    N3 Ru1 . 2.098(3) ?
    N5 N6 . 1.357(4) ?
    N5 Ru1 . 2.134(3) ?
    P1 Ru1 . 2.3100(10) ?
    Ru1 S2 . 2.3213(10) ?
    Ru1 S1 . 2.3962(10) ?
loop_
    _geom_angle_atom_site_label_1
    _geom_angle_atom_site_label_2
    _geom_angle_atom_site_label_3
    _geom_angle_site_symmetry_1
    _geom_angle_site_symmetry_3
    _geom_angle
    _geom_angle_publ_flag
    N2 B1 N4 . . 108.0(3) ?
    N2 B1 N6 . . 107.8(3) ?
    N4 B1 N6 . . 108.2(3) ?
    N2 B1 H1' . . 110.9 ?
    N4 B1 H1' . . 110.9 ?
    N6 B1 H1' . . 110.9 ?
    N1 C1 C2 . . 111.5(3) ?
    N1 C1 H1 . . 124.2 ?
    C2 C1 H1 . . 124.2 ?
    C3 C2 C1 . . 104.9(3) ?
    C3 C2 H2 . . 127.5 ?
    C1 C2 H2 . . 127.5 ?
    N2 C3 C2 . . 108.7(3) ?
    N2 C3 H3 . . 125.7 ?
    C2 C3 H3 . . 125.7 ?
    N3 C4 C5 . . 110.9(4) ?
    N3 C4 H4 . . 124.5 ?
    C5 C4 H4 . . 124.5 ?
    C6 C5 C4 . . 105.1(3) ?
    C6 C5 H5 . . 127.5 ?
    C4 C5 H5 . . 127.5 ?
    N4 C6 C5 . . 108.4(4) ?
    N4 C6 H6 . . 125.8 ?
    C5 C6 H6 . . 125.8 ?
    N5 C7 C8 . . 110.2(3) ?
    N5 C7 H7 . . 124.9 ?
    C8 C7 H7 . . 124.9 ?
    C9 C8 C7 . . 105.3(3) ?
    C9 C8 H8 . . 127.4 ?
    C7 C8 H8 . . 127.4 ?
    N6 C9 C8 . . 108.9(4) ?
    N6 C9 H9 . . 125.6 ?
    C8 C9 H9 . . 125.6 ?
    C11 C10 C15 . . 119.1(3) ?
    C11 C10 P1 . . 123.9(3) ?
    C15 C10 P1 . . 116.7(3) ?
    C12 C11 C10 . . 120.5(3) ?
    C12 C11 H11 . . 119.7 ?
    C10 C11 H11 . . 119.7 ?
    C13 C12 C11 . . 120.2(4) ?
    C13 C12 H12 . . 119.9 ?
    C11 C12 H12 . . 119.9 ?
    C12 C13 C14 . . 119.7(3) ?
    C12 C13 H13 . . 120.1 ?
    C14 C13 H13 . . 120.1 ?
    C13 C14 C15 . . 120.4(4) ?
    C13 C14 H14 . . 119.8 ?
    C15 C14 H14 . . 119.8 ?
    C14 C15 C10 . . 120.0(3) ?
    C14 C15 H15 . . 120.0 ?
    C10 C15 H15 . . 120.0 ?
    C21 C16 C17 . . 117.3(3) ?
    C21 C16 P1 . . 120.7(3) ?
    C17 C16 P1 . . 122.0(3) ?
    C18 C17 C16 . . 121.4(4) ?
    C18 C17 H17 . . 119.3 ?
    C16 C17 H17 . . 119.3 ?
    C19 C18 C17 . . 120.0(4) ?
    C19 C18 H18 . . 120.0 ?
    C17 C18 H18 . . 120.0 ?
    C18 C19 C20 . . 120.7(4) ?
    C18 C19 H19 . . 119.7 ?
    C20 C19 H19 . . 119.7 ?
    C19 C20 C21 . . 118.9(4) ?
    C19 C20 H20 . . 120.5 ?
    C21 C20 H20 . . 120.5 ?
    C16 C21 C20 . . 121.7(4) ?
    C16 C21 H21 . . 119.2 ?
    C20 C21 H21 . . 119.2 ?
    C23 C22 C27 . . 118.1(3) ?
    C23 C22 P1 . . 122.6(3) ?
    C27 C22 P1 . . 118.8(3) ?
    C22 C23 C24 . . 120.5(4) ?
    C22 C23 H23 . . 119.7 ?
    C24 C23 H23 . . 119.7 ?
    C25 C24 C23 . . 120.6(4) ?
    C25 C24 H24 . . 119.7 ?
    C23 C24 H24 . . 119.7 ?
    C26 C25 C24 . . 119.5(4) ?
    C26 C25 H25 . . 120.3 ?
    C24 C25 H25 . . 120.3 ?
    C25 C26 C27 . . 120.4(4) ?
    C25 C26 H26 . . 119.8 ?
    C27 C26 H26 . . 119.8 ?
    C26 C27 C22 . . 120.8(3) ?
    C26 C27 H27 . . 119.6 ?
    C22 C27 H27 . . 119.6 ?
    C29 C28 S2 . . 124.0(3) ?
    C29 C28 S1 . . 126.4(3) ?
    S2 C28 S1 . . 109.6(2) ?
    C30 C29 C34 . . 118.5(4) ?
    C30 C29 C28 . . 121.0(4) ?
    C34 C29 C28 . . 120.6(3) ?
    C31 C30 C29 . . 120.3(4) ?
    C31 C30 H30 . . 119.8 ?
    C29 C30 H30 . . 119.8 ?
    C32 C31 C30 . . 120.1(4) ?
    C32 C31 H31 . . 119.9 ?
    C30 C31 H31 . . 119.9 ?
    C33 C32 C31 . . 120.3(4) ?
    C33 C32 H32 . . 119.9 ?
    C31 C32 H32 . . 119.9 ?
    C32 C33 C34 . . 120.4(4) ?
    C32 C33 H33 . . 119.8 ?
    C34 C33 H33 . . 119.8 ?
    C33 C34 C29 . . 120.4(4) ?
    C33 C34 H34 . . 119.8 ?
    C29 C34 H34 . . 119.8 ?
    C1 N1 N2 . . 105.1(3) ?
    C1 N1 Ru1 . . 137.7(2) ?
    N2 N1 Ru1 . . 117.1(2) ?
    C3 N2 N1 . . 109.7(3) ?
    C3 N2 B1 . . 128.4(3) ?
    N1 N2 B1 . . 121.8(3) ?
    C4 N3 N4 . . 106.3(3) ?
    C4 N3 Ru1 . . 134.1(3) ?
    N4 N3 Ru1 . . 119.3(2) ?
    C6 N4 N3 . . 109.3(3) ?
    C6 N4 B1 . . 130.3(3) ?
    N3 N4 B1 . . 120.4(3) ?
    C7 N5 N6 . . 106.5(3) ?
    C7 N5 Ru1 . . 133.3(3) ?
    N6 N5 Ru1 . . 120.1(2) ?
    C9 N6 N5 . . 109.2(3) ?
    C9 N6 B1 . . 131.7(3) ?
    N5 N6 B1 . . 119.1(3) ?
    C22 P1 C10 . . 104.42(16) ?
    C22 P1 C16 . . 102.15(16) ?
    C10 P1 C16 . . 99.36(16) ?
    C22 P1 Ru1 . . 114.77(11) ?
    C10 P1 Ru1 . . 116.19(12) ?
    C16 P1 Ru1 . . 117.70(12) ?
    N3 Ru1 N5 . . 85.49(11) ?
    N3 Ru1 N1 . . 85.83(11) ?
    N5 Ru1 N1 . . 84.61(11) ?
    N3 Ru1 P1 . . 96.44(8) ?
    N5 Ru1 P1 . . 177.43(8) ?
    N1 Ru1 P1 . . 93.82(8) ?
    N3 Ru1 S2 . . 95.15(8) ?
    N5 Ru1 S2 . . 88.31(8) ?
    N1 Ru1 S2 . . 172.76(8) ?
    P1 Ru1 S2 . . 93.20(3) ?
    N3 Ru1 S1 . . 166.07(8) ?
    N5 Ru1 S1 . . 89.71(8) ?
    N1 Ru1 S1 . . 106.76(8) ?
    P1 Ru1 S1 . . 88.79(3) ?
    S2 Ru1 S1 . . 71.61(3) ?
    C28 S1 Ru1 . . 88.02(12) ?
    C28 S2 Ru1 . . 90.79(12) ?
data_global
_journal_date_recd_electronic     2008-11-06
_journal_date_accepted     2008-11-07
_journal_name_full     'Acta Crystallographica, Section E'
_journal_year     2008
_journal_volume     64
_journal_issue     12
_journal_page_first     m1535
_journal_page_last     m1535
_journal_paper_category     QM
_journal_coeditor_code     NC2121
_publ_contact_author_name     'Yih Hsing Lo'
_publ_contact_author_address
; Department of Chemical Engineering
  Tatung University
  Taipei 104
  Taiwan
;
_publ_contact_author_email     yhlo@ttu.edu.tw
_publ_contact_author_fax     '886 2 2586 1939'
_publ_contact_author_phone     '886 2 2592 5252'
_publ_section_title
;\
(Dithiobenzoato-\k^2^<i>S</i>,<i>S</i>')[hydridotris(pyrazol-1-yl-\
\k<i>N</i>^2^)borato](triphenylphosphine-\k<i>P</i>)ruthenium(II)
;
loop_
    _publ_author_name
    _publ_author_footnote
    _publ_author_address
    'Chia-Her Lin' .
; Department of Chemistry
  Chung-Yuan Christian University
  Chung-Li 320
  Taiwan
;
    'Yao-Ren Liang' .
; Department of Chemical Engineering
  Tatung University
  Taipei 104
  Taiwan
;
    'Hung-Chun Tong' .
; Department of Chemical Engineering
  Tatung University
  Taipei 104
  Taiwan
;
    'Yih Hsing Lo' .
; Department of Chemical Engineering
  Tatung University
  Taipei 104
  Taiwan
;
    'Ting Shen Kuo' .
; Department of Chemistry
  National Normal Taiwan University
  Taipei 106
  Taiwan
;
