# Supplementary material for: (Dithio­benzoato-κ2 S,S′)[hydridotris(pyrazol-1-yl-κN 2)borato](triphenyl­phosphine-κP)ruthenium(II)
Source: Acta Crystallogr Sect E Struct Rep Online. 2008 Nov 13;64(Pt 12):m1535. doi: 10.1107/S1600536808036702 (PMC2960112; doi:10.1107/S1600536808036702)
Supplement: Supplementary file 2 [file e-64-m1535-Isup2.hkl]

#
# h,k,l, Fc-squared, Fo-squared, sigma(Fo-squared) and status flag
#
data_I
_shelx_title ' a8769_0m in P2(1)/n'
_shelx_refln_list_code          4
_shelx_F_calc_maximum      279.89
_exptl_crystal_F_000      1488.00
_reflns_d_resolution_high  0.8396
 
loop_
 _symmetry_equiv_pos_as_xyz
 'x, y, z'
 '-x+1/2, y+1/2, -z+1/2'
 '-x, -y, -z'
 'x-1/2, -y-1/2, z-1/2'
 
_cell_length_a    12.8915
_cell_length_b    18.3942
_cell_length_c    13.5174
_cell_angle_alpha  90.000
_cell_angle_beta   96.591
_cell_angle_gamma  90.000
 
_shelx_F_squared_multiplier     1.000
 
loop_
 _refln_index_h
 _refln_index_k
 _refln_index_l
 _refln_F_squared_calc
 _refln_F_squared_meas
 _refln_F_squared_sigma
 _refln_observed_status
   2   0   0    26338.57    25937.55    324.87 o
   4   0   0      716.63      747.44     39.33 o
   6   0   0    50724.71    48968.41    645.67 o
   8   0   0      493.09      496.43     91.99 o
  10   0   0     2468.31     2658.94    290.80 o
  12   0   0     8417.63     8449.93    513.37 o
   1   1   0     8348.20     8874.72     92.05 o
   2   1   0    16864.42    16577.13    162.89 o
   3   1   0     4674.26     4995.65    113.34 o
   4   1   0     2884.08     3078.27     70.76 o
   5   1   0     2224.42     2140.60     55.33 o
   6   1   0      568.99      752.92     40.23 o
   7   1   0     2244.70     1914.29     83.03 o
   8   1   0    14565.27    14768.25    268.50 o
   9   1   0     1947.91     1957.34    171.24 o
  10   1   0      255.04      158.42     99.36 o
  11   1   0     3443.89     3446.59    152.79 o
  12   1   0      186.87      -57.55    225.86 o
   0   2   0    24925.61    25877.49    257.59 o
   1   2   0    28617.14    27924.11    256.46 o
   2   2   0     6323.47     6158.34     66.52 o
   3   2   0     3144.12     3622.85     65.30 o
   4   2   0     4345.87     4406.30     73.89 o
   5   2   0    16657.24    17069.83    257.32 o
   6   2   0    14140.56    14209.90    206.06 o
   7   2   0    10183.75     9710.05    168.81 o
   8   2   0        2.66       -8.81     60.65 o
   9   2   0      532.37      480.23     86.34 o
  10   2   0     2369.85     2198.87    124.19 o
  11   2   0      257.57      264.49     91.15 o
  12   2   0     3306.73     3421.80    206.08 o
  13   2   0     2766.88     2718.66    374.88 o
   1   3   0     5003.63     5554.39     67.96 o
   2   3   0     9732.08    10060.05    116.24 o
   3   3   0     3016.67     2932.37     81.32 o
   4   3   0      345.16      417.96     25.25 o
   5   3   0    15679.20    15682.65    196.41 o
   6   3   0     1145.17     1267.15     73.37 o
   7   3   0     7809.84     7165.57    159.84 o
   8   3   0       34.20       43.15     59.07 o
   9   3   0     3302.34     3277.38    124.69 o
  10   3   0     1355.28     1219.16     98.42 o
  11   3   0      234.29      178.75    114.74 o
  12   3   0       74.76      134.02    153.64 o
  13   3   0     3651.66     3645.37    235.20 o
   0   4   0     8788.46     8736.68    116.34 o
   1   4   0     3852.18     4221.01     64.42 o
   2   4   0    16928.25    17768.61    228.19 o
   3   4   0     1334.30     1572.61     65.31 o
   4   4   0       25.91       28.31     23.61 o
   5   4   0     9835.69    10187.16    144.42 o
   6   4   0     1010.89      981.63     50.74 o
   7   4   0     4601.15     4511.22    119.49 o
   8   4   0        0.22       40.74     57.07 o
   9   4   0     4766.26     5034.66    150.16 o
  10   4   0        0.13       64.15     82.88 o
  11   4   0      869.11      950.51    115.80 o
  12   4   0     1475.31     1289.10    150.44 o
  13   4   0     2089.35     2066.08    238.56 o
  14   4   0      204.49      345.62    155.85 o
   1   5   0    27699.75    28941.34    247.36 o
   2   5   0    17134.78    16819.30    184.09 o
   3   5   0     3672.51     3402.85     74.98 o
   4   5   0    13836.37    14174.78    187.43 o
   5   5   0      179.00      316.61     29.52 o
   6   5   0     1826.67     1817.32     66.02 o
   7   5   0     4589.19     4304.10    116.31 o
   8   5   0     5333.18     5216.18    138.99 o
   9   5   0     4066.01     4099.84    143.43 o
  10   5   0     1024.16     1175.88    110.89 o
  11   5   0        3.61      -49.77    109.90 o
  12   5   0       16.89      126.99     99.86 o
  13   5   0     3498.01     3662.66    382.15 o
  14   5   0     1855.01     2108.24    198.22 o
   0   6   0    20655.68    20968.08    384.43 o
   1   6   0     6281.11     6185.64     87.61 o
   2   6   0      343.54      465.25     34.33 o
   3   6   0     1585.88     1640.82     69.54 o
   4   6   0      896.22      830.50     54.80 o
   5   6   0     7723.99     7850.75    152.44 o
   6   6   0     1241.13     1007.91     63.23 o
   7   6   0     1090.46      983.18     82.38 o
   8   6   0       43.94       91.18     62.25 o
   9   6   0      194.93      152.74     81.29 o
  10   6   0     2418.96     2525.44    164.24 o
  11   6   0       88.48       86.88     88.43 o
  12   6   0     2469.62     2332.82    183.66 o
  13   6   0      588.83      564.66    124.46 o
  14   6   0        5.91       89.30    128.91 o
   1   7   0      499.87      477.21     36.17 o
   2   7   0    12391.73    11716.21    142.26 o
   3   7   0       67.17       60.51     28.19 o
   4   7   0     8814.51     8649.44    127.92 o
   5   7   0      220.87      235.37     43.21 o
   6   7   0      704.08      634.44     40.47 o
   7   7   0       31.46       -8.36     44.52 o
   8   7   0     5568.89     5273.50    126.02 o
   9   7   0       24.54       21.10     75.87 o
  10   7   0     2639.05     2418.20    152.10 o
  11   7   0      357.30      369.62    103.87 o
  12   7   0     2698.70     2460.65    172.10 o
  13   7   0      404.93      273.00    135.50 o
  14   7   0     2266.20     2233.55    210.61 o
   0   8   0    10941.70    11043.35    187.72 o
   1   8   0     3240.39     3450.86     69.78 o
   2   8   0     7537.58     7196.67    113.14 o
   3   8   0     3291.61     3350.93     62.54 o
   4   8   0     6644.39     6538.42    116.51 o
   5   8   0     2222.27     2185.06     72.34 o
   6   8   0     3072.54     2839.46     73.31 o
   7   8   0      540.32      626.67     43.02 o
   8   8   0     5512.42     5498.76    155.83 o
   9   8   0     1042.29      789.68    116.34 o
  10   8   0     4305.02     4005.65    182.05 o
  11   8   0     2690.13     2505.20    156.46 o
  12   8   0     1369.70     1428.50    143.77 o
  13   8   0     1091.75      969.85    138.95 o
  14   8   0      209.69      226.02    118.55 o
   1   9   0        4.68       23.80     40.44 o
   2   9   0     4163.49     3821.37     84.07 o
   3   9   0    21869.61    21850.64    235.41 o
   4   9   0    11157.32    11280.18    163.47 o
   5   9   0        4.76      -45.38     45.38 o
   6   9   0      343.42      310.36     45.42 o
   7   9   0      484.33      463.68     55.50 o
   8   9   0     1273.35     1536.39     99.81 o
   9   9   0     8639.94     8779.49    298.10 o
  10   9   0       47.31       99.61     84.59 o
  11   9   0      147.84      100.47     93.50 o
  12   9   0      224.58       18.98    104.84 o
  13   9   0      453.56      675.02    135.67 o
   0  10   0       43.26       80.40     62.03 o
   1  10   0    20054.96    19407.37    207.51 o
   2  10   0     1332.82     1491.81     56.40 o
   3  10   0        9.69      -18.73     39.59 o
   4  10   0      911.74      937.51     65.11 o
   5  10   0    31084.24    31098.04    345.21 o
   6  10   0      425.49      397.15     65.71 o
   7  10   0     4620.07     4493.30    125.37 o
   8  10   0      504.27      540.62     50.02 o
   9  10   0        1.49      -60.17     75.35 o
  10  10   0      104.97       95.62     92.42 o
  11  10   0     7375.42     7688.33    266.06 o
  12  10   0      156.22      301.58    111.39 o
  13  10   0      801.61      689.26    135.29 o
   1  11   0       17.06      -46.65     47.34 o
   2  11   0       19.02      -44.58     44.58 o
   3  11   0    29945.42    29410.46    350.36 o
   4  11   0      255.59      316.23     60.88 o
   5  11   0       46.51       31.93     60.87 o
   6  11   0       19.27       -2.84     60.95 o
   7  11   0       75.54       80.70     59.92 o
   8  11   0      169.57      108.57     44.90 o
   9  11   0     2773.77     3083.94    140.86 o
  10  11   0     1014.58      817.95    119.61 o
  11  11   0        1.65      -87.17     87.17 o
  12  11   0        8.04      -66.33    102.34 o
  13  11   0      148.03      389.66    126.61 o
   0  12   0     3839.09     4006.63    141.32 o
   1  12   0     2515.01     2544.02     82.77 o
   2  12   0    11081.75    11314.95    183.17 o
   3  12   0      201.00      178.59     89.26 o
   4  12   0     8085.27     8077.67    158.20 o
   5  12   0     6920.61     7035.42    239.06 o
   6  12   0     4921.11     4968.94    141.28 o
   7  12   0      711.98      816.67     78.52 o
   8  12   0     5839.62     5991.98    152.96 o
   9  12   0        1.80       66.74     72.89 o
  10  12   0     3384.49     3438.26    186.31 o
  11  12   0     2893.01     2838.50    213.25 o
  12  12   0      420.24      497.05    140.29 o
   1  13   0      333.01      399.56     62.59 o
   2  13   0     3383.49     3314.58    101.30 o
   3  13   0       25.02       56.72     59.09 o
   4  13   0     4144.10     4269.63    100.92 o
   5  13   0       24.95      -16.34     71.34 o
   6  13   0      805.51      779.55    100.39 o
   7  13   0       13.46      -57.92     57.92 o
   8  13   0      786.98     1038.13     79.61 o
   9  13   0      189.11      262.13     56.03 o
  10  13   0     2788.10     2571.90    168.16 o
  11  13   0      922.19      817.87    133.30 o
  12  13   0     1996.56     2113.67    313.50 o
   0  14   0      161.63      167.69    105.80 o
   1  14   0     2121.43     2227.43     97.09 o
   2  14   0     2308.64     2298.85    102.57 o
   3  14   0     1284.23     1300.82     85.68 o
   4  14   0     9016.44     9260.48    166.30 o
   5  14   0       99.22      -50.47     75.59 o
   6  14   0     2340.81     2317.81    108.46 o
   7  14   0        4.10      -60.66     60.66 o
   8  14   0      458.22      439.34    107.49 o
   9  14   0      808.53      757.26    102.43 o
  10  14   0     4101.86     4601.69    224.28 o
  11  14   0      159.43      183.61    132.62 o
   1  15   0      365.22      405.76     85.29 o
   2  15   0     2169.12     2074.77    110.41 o
   3  15   0     4206.49     4424.48    142.41 o
   4  15   0     1264.34     1463.54     80.88 o
   5  15   0      371.71      351.00     78.91 o
   6  15   0      355.89      336.15     97.49 o
   7  15   0      194.08      164.08     86.86 o
   8  15   0      891.31     1071.55     94.62 o
   9  15   0     1279.53     1348.86    130.86 o
  10  15   0      108.97       78.50     95.59 o
  11  15   0      279.06      221.07    122.81 o
   0  16   0     2140.89     2121.67    175.53 o
   1  16   0      319.91      521.25     94.32 o
   2  16   0      751.81      695.40     90.44 o
   3  16   0      441.55      421.86    113.36 o
   4  16   0       35.96      -20.42     85.34 o
   5  16   0      423.38      335.55    127.92 o
   6  16   0      411.07      399.40     91.66 o
   7  16   0      132.03      130.08     78.81 o
   8  16   0       78.87      -74.05     75.75 o
   9  16   0       50.55       66.87     94.96 o
  10  16   0      471.61      595.38    112.39 o
   1  17   0      337.29      457.63     87.16 o
   2  17   0      204.11      311.44     84.03 o
   3  17   0     4177.06     4706.84    173.28 o
   4  17   0      173.11       99.84    127.46 o
   5  17   0        8.50     -132.16    132.16 o
   6  17   0        0.44       31.84     92.12 o
   7  17   0     1597.83     1469.96    115.52 o
   8  17   0       32.61      101.85    142.07 o
   9  17   0     1027.22     1088.49    131.66 o
   0  18   0       65.60       18.13    140.34 o
   1  18   0     2560.63     2468.45    142.99 o
   2  18   0      314.74      295.21     89.38 o
   3  18   0      115.68      127.54     85.85 o
   4  18   0      495.08      244.00    114.91 o
   5  18   0     1954.91     2458.95    175.28 o
   6  18   0      145.07       77.76     97.00 o
   7  18   0     1815.57     2067.07    156.46 o
   8  18   0      231.46      359.39    114.33 o
   1  19   0      333.05      290.96     97.15 o
   2  19   0     1663.08     1849.12    130.26 o
   3  19   0     1119.91     1386.78    139.78 o
   4  19   0      436.99      284.97    105.49 o
   5  19   0      415.78      446.38    112.25 o
   6  19   0      462.23      746.99    118.19 o
   7  19   0     1868.72     2015.30    156.68 o
   0  20   0     7222.68     7580.66    381.63 o
   1  20   0      744.41      780.71    152.03 o
   2  20   0       65.75      197.71     94.63 o
   3  20   0       38.67      144.21     77.40 o
   4  20   0       67.32       30.38    119.18 o
   5  20   0      438.71      540.02    128.15 o
   6  20   0     5379.90     5494.49    231.02 o
   1  21   0     1718.45     1838.03    176.19 o
   2  21   0     3127.29     3718.59    191.36 o
   3  21   0       29.60      219.43    171.20 o
   4  21   0     1197.27     1252.57    185.31 o
 -11   0   1      222.06      329.87    175.30 o
  -9   0   1     1063.11     1010.85     98.77 o
  -7   0   1    29390.37    28834.37    483.03 o
  -5   0   1      159.99      328.26     51.54 o
  -3   0   1     3066.53     3323.61    116.84 o
   1   0   1    20684.75    21553.28    258.71 o
   3   0   1        4.81       -3.49     19.01 o
   5   0   1    13484.89    13496.87    237.77 o
   7   0   1    17719.96    17406.62    311.16 o
   9   0   1     6675.58     6968.99    408.39 o
  11   0   1     1632.18     1192.23    262.83 o
 -12   1   1     2475.27     2511.00    187.55 o
 -11   1   1     3472.58     3877.66    152.89 o
 -10   1   1     7086.51     7143.74    191.89 o
  -9   1   1     6925.78     6284.35    166.70 o
  -8   1   1    13228.74    13423.74    229.37 o
  -7   1   1     3979.34     4205.73     95.87 o
  -6   1   1     1644.89     1744.88     49.24 o
  -5   1   1    27566.04    27154.10    286.14 o
  -4   1   1     3824.88     3708.98     64.64 o
  -3   1   1     5698.81     6202.96    103.39 o
  -2   1   1     3293.35     3174.35     36.14 o
  -1   1   1       49.98       37.54      5.52 o
   0   1   1     4532.96     4376.44     61.09 o
   1   1   1    39282.64    39906.16    389.05 o
   2   1   1       98.64      104.49      9.71 o
   3   1   1       20.60       11.42     20.75 o
   4   1   1     4323.84     4290.18     62.03 o
   5   1   1     3587.39     3973.53     63.46 o
   6   1   1      611.37      618.78     36.46 o
   7   1   1    12601.79    11665.78    160.19 o
   8   1   1     1218.79     1196.16     69.54 o
   9   1   1      174.39      131.48     87.67 o
  10   1   1      315.07      243.93    146.53 o
  11   1   1      102.95       78.24    161.16 o
  12   1   1       58.37      -64.62    231.08 o
 -13   2   1     2318.48     2554.62    237.03 o
 -12   2   1     3556.16     3452.48    177.69 o
 -11   2   1     2894.03     3087.12    134.99 o
 -10   2   1       67.40      106.99     82.46 o
  -9   2   1      373.70      443.66     77.04 o
  -8   2   1     8117.72     8029.18    198.49 o
  -7   2   1     2223.21     2125.64     89.97 o
  -6   2   1    28599.94    29100.45    337.59 o
  -5   2   1     7104.84     7264.07    115.48 o
  -4   2   1       93.76      140.06     26.92 o
  -3   2   1     3913.42     4192.41     70.80 o
  -2   2   1     3344.89     3503.98     50.60 o
  -1   2   1    11632.07    11244.13     95.61 o
   0   2   1    44017.87    44787.97    413.69 o
   1   2   1      126.79      105.04     14.56 o
   2   2   1     9521.13     9120.59     83.89 o
   3   2   1     5620.68     5612.38     70.28 o
   4   2   1      215.73      111.76     18.94 o
   5   2   1    10221.67    10728.20    123.41 o
   6   2   1     6092.81     5799.43     93.75 o
   7   2   1      115.68       63.84     30.33 o
   8   2   1     4167.14     4233.52    121.02 o
   9   2   1     1530.34     1349.46    106.64 o
  10   2   1      364.99      374.51    121.66 o
  11   2   1      892.29     1021.31    121.20 o
  12   2   1     6220.46     6194.96    479.85 o
  13   2   1      305.93     -221.12    237.11 o
 -14   3   1     2741.99     2541.43    263.15 o
 -13   3   1      214.81      168.27    130.03 o
 -12   3   1     2520.18     2451.69    138.32 o
 -11   3   1       90.91       41.12    114.51 o
 -10   3   1     1622.86     1889.97    111.05 o
  -9   3   1     1179.79     1201.37     90.76 o
  -8   3   1    12635.69    12402.04    220.67 o
  -7   3   1       24.22      -47.49     58.27 o
  -6   3   1     2661.00     2798.87     64.06 o
  -5   3   1        6.52       -5.41     21.46 o
  -4   3   1     9543.19     9329.35    134.95 o
  -3   3   1     8280.92     8133.34    104.85 o
  -2   3   1    42964.79    43468.84    375.54 o
  -1   3   1    14576.15    14551.56    134.87 o
   0   3   1    15959.79    15234.28    163.40 o
   1   3   1     3055.43     3008.79     66.03 o
   2   3   1    30416.11    31069.44    266.35 o
   3   3   1     4056.12     4354.46     64.05 o
   4   3   1      485.90      503.35     27.24 o
   5   3   1    11028.03    11758.72    134.54 o
   6   3   1    13744.04    14252.89    159.94 o
   7   3   1     3725.96     3838.38     91.60 o
   8   3   1     2498.06     2152.06     88.72 o
   9   3   1     1040.06     1052.13     91.03 o
  10   3   1      151.81       32.37    120.00 o
  11   3   1      265.24      203.54    113.76 o
  12   3   1     4496.11     4243.79    269.38 o
  13   3   1        0.32     -236.63    236.63 o
 -15   4   1       21.47        0.64    164.53 o
 -14   4   1      830.91      810.84    192.26 o
 -13   4   1      760.71      866.83    276.76 o
 -12   4   1     4110.97     4174.58    170.37 o
 -11   4   1       25.83       -9.22     90.24 o
 -10   4   1     2960.24     2923.56    148.12 o
  -9   4   1       11.45       52.05     70.41 o
  -8   4   1      954.77     1017.50     79.36 o
  -7   4   1        6.75      -28.22     47.56 o
  -6   4   1    19557.24    19580.13    248.07 o
  -5   4   1       61.15       79.94     30.40 o
  -4   4   1      113.14      198.03     40.04 o
  -3   4   1      408.85      480.29     28.65 o
  -2   4   1      347.33      515.74     44.23 o
  -1   4   1      290.87      295.87     29.64 o
   0   4   1    37647.81    37949.15    384.05 o
   1   4   1    14310.74    14731.16    251.51 o
   2   4   1     1027.89     1047.07     43.68 o
   3   4   1     4450.53     4810.59     89.39 o
   4   4   1     3303.51     2798.02     56.79 o
   5   4   1     8487.67     8838.21    111.99 o
   6   4   1     2203.72     2001.85     54.21 o
   7   4   1      584.70      587.40     36.72 o
   8   4   1     6300.30     6001.25    123.47 o
   9   4   1      387.06      307.14     78.24 o
  10   4   1     4055.47     4164.11    167.28 o
  11   4   1     3522.25     3163.09    240.85 o
  12   4   1     1560.64     1543.95    180.89 o
  13   4   1       19.37      -11.90    126.96 o
  14   4   1     2454.92     2412.35    393.36 o
 -14   5   1      625.46      491.08    195.56 o
 -13   5   1       35.93      133.14    109.61 o
 -12   5   1      204.64      182.60    103.50 o
 -11   5   1      168.62      228.46     94.22 o
 -10   5   1      906.01     1089.70    109.12 o
  -9   5   1     1792.89     1749.11    137.69 o
  -8   5   1     2060.33     2160.36    160.54 o
  -7   5   1        1.48      -46.25     46.25 o
  -6   5   1       24.45       34.29     47.80 o
  -5   5   1       60.90      -21.49     38.61 o
  -4   5   1      338.81      237.05     28.00 o
  -3   5   1    21056.35    21876.76    215.21 o
  -2   5   1     1231.81     1183.47     31.29 o
  -1   5   1     5302.72     5370.34     75.13 o
   0   5   1      186.05      219.08     38.49 o
   1   5   1     6064.70     5968.65    102.01 o
   2   5   1    10565.71    10571.44    136.55 o
   3   5   1    10120.73    10088.49    118.84 o
   4   5   1     7197.78     7645.73    107.48 o
   5   5   1       40.79       -1.20     22.75 o
   6   5   1     5565.27     5877.50     91.44 o
   7   5   1     2933.71     2798.61     68.25 o
   8   5   1    17882.47    17871.48    232.98 o
   9   5   1      559.82      622.18     77.36 o
  10   5   1       43.65       60.92     80.25 o
  11   5   1      439.09      395.35    102.79 o
  12   5   1     2158.95     2413.18    240.49 o
  13   5   1     2611.92     2551.01    201.33 o
  14   5   1     2893.47     2770.99    223.35 o
 -14   6   1        0.66      125.44    119.92 o
 -13   6   1     2300.76     2253.21    170.43 o
 -12   6   1      964.80     1042.44    130.31 o
 -11   6   1     3548.54     3662.52    180.21 o
 -10   6   1      862.82      934.84    105.47 o
  -9   6   1       68.62      -74.95     74.95 o
  -8   6   1      136.57        7.07    102.77 o
  -7   6   1     1728.88     1755.56    104.15 o
  -6   6   1     8042.03     7791.04    165.93 o
  -5   6   1        2.29       17.59     25.76 o
  -4   6   1     1529.22     1307.72     53.35 o
  -3   6   1       24.45       -2.24     30.22 o
  -2   6   1     1029.08     1043.36     41.46 o
  -1   6   1      569.63      745.33     37.27 o
   0   6   1      648.25      677.44     43.22 o
   1   6   1     5417.27     5323.00     88.95 o
   2   6   1      138.67      105.90     33.63 o
   3   6   1     3888.17     3908.91     61.40 o
   4   6   1      897.82      842.11     41.01 o
   5   6   1     5362.10     5197.92     81.15 o
   6   6   1     3956.02     4249.21     73.91 o
   7   6   1      125.99      141.69     30.58 o
   8   6   1        6.28       -5.36     47.05 o
   9   6   1     5674.86     5197.24    166.29 o
  10   6   1      208.30      257.39     96.19 o
  11   6   1     1201.57     1403.76    128.89 o
  12   6   1       41.38     -128.11    133.59 o
  13   6   1      585.42      283.24    138.71 o
  14   6   1       18.87       66.86    134.23 o
 -14   7   1      107.06        6.39    124.93 o
 -13   7   1     2047.84     2171.04    176.25 o
 -12   7   1      313.65      275.97    109.21 o
 -11   7   1     2084.94     2083.03    147.82 o
 -10   7   1      240.97      235.24    138.07 o
  -9   7   1     5825.97     5710.68    192.48 o
  -8   7   1      212.49      209.76     83.56 o
  -7   7   1       80.31       79.91     91.80 o
  -6   7   1        2.15       -4.02     41.20 o
  -5   7   1     7126.61     6683.37    121.46 o
  -4   7   1      973.19     1039.52     47.20 o
  -3   7   1     6857.15     6739.74    100.50 o
  -2   7   1       98.42       39.13     35.60 o
  -1   7   1      914.90     1019.24     43.26 o
   0   7   1     7351.01     7440.72     94.63 o
   1   7   1     6623.61     6562.08    105.30 o
   2   7   1      164.38      123.10     37.50 o
   3   7   1    10941.63    10321.10    130.39 o
   4   7   1       94.20      161.32     38.77 o
   5   7   1      362.01      244.76     43.49 o
   6   7   1     2478.01     2526.96     62.80 o
   7   7   1     4039.63     3928.40     84.65 o
   8   7   1     3550.19     3405.64     78.93 o
   9   7   1     3235.78     3022.12    147.38 o
  10   7   1      913.94     1013.79    117.27 o
  11   7   1     2403.30     2321.79    151.41 o
  12   7   1      756.79      919.64    127.84 o
  13   7   1     3082.23     3196.09    225.44 o
  14   7   1      159.97        4.97    240.45 o
 -14   8   1        7.22        2.98    119.75 o
 -13   8   1     2179.25     2232.89    174.79 o
 -12   8   1     1252.94      926.43    173.27 o
 -11   8   1     4431.79     4312.57    199.09 o
 -10   8   1     4746.69     4407.06    193.08 o
  -9   8   1     3956.23     3822.20    162.74 o
  -8   8   1      403.72      367.48     92.07 o
  -7   8   1     1764.33     1632.98    103.79 o
  -6   8   1       45.01        2.74     37.03 o
  -5   8   1     7741.23     7535.96    134.48 o
  -4   8   1     3568.30     3697.75    120.55 o
  -3   8   1     3820.45     3765.94     93.19 o
  -2   8   1      452.97      410.39     43.52 o
  -1   8   1     3531.94     3004.37     69.76 o
   0   8   1     4639.59     5114.12    107.06 o
   1   8   1     1813.39     1834.67     62.42 o
   2   8   1      156.30      180.79     42.34 o
   3   8   1     4845.03     4613.76     91.16 o
   4   8   1     8717.06     8593.10    138.57 o
   5   8   1     1575.11     1539.15     64.70 o
   6   8   1       10.64      -28.75     35.74 o
   7   8   1      912.06      882.95     53.65 o
   8   8   1        9.52      -22.13     39.14 o
   9   8   1     2046.14     2072.68    156.21 o
  10   8   1     2961.62     2875.99    157.56 o
  11   8   1      671.92      671.07    127.73 o
  12   8   1        0.23       43.72    133.34 o
  13   8   1       94.63      -86.38    123.82 o
  14   8   1      751.61      840.63    192.90 o
 -13   9   1       29.58       65.08    108.83 o
 -12   9   1        0.05     -117.40    141.57 o
 -11   9   1     1723.79     2051.48    201.75 o
 -10   9   1     7411.10     7259.67    248.72 o
  -9   9   1     1803.84     1782.02    143.69 o
  -8   9   1     1222.90     1129.35    109.34 o
  -7   9   1       74.03      125.80     35.25 o
  -6   9   1      543.77      550.15     52.41 o
  -5   9   1     4901.62     4497.90    101.53 o
  -4   9   1    27503.36    27146.62    303.46 o
  -3   9   1    13480.15    14228.99    166.08 o
  -2   9   1        7.30       14.93     37.81 o
  -1   9   1      365.92      357.23     42.48 o
   0   9   1     5043.19     5033.44     87.80 o
   1   9   1    11430.07    11699.28    162.27 o
   2   9   1     7239.87     7180.78    123.05 o
   3   9   1    14135.57    13954.33    166.98 o
   4   9   1      427.39      409.44     50.72 o
   5   9   1      418.09      442.62     53.06 o
   6   9   1     4024.94     4283.71    129.04 o
   7   9   1     2211.00     2294.55     77.23 o
   8   9   1     2468.64     2470.25     88.36 o
   9   9   1     1044.70     1155.05    104.28 o
  10   9   1        2.35      -26.41     81.93 o
  11   9   1      942.08      704.25    156.79 o
  12   9   1     1609.49     1686.03    150.02 o
  13   9   1      105.26       95.85    112.97 o
 -13  10   1       29.24     -110.31    174.90 o
 -12  10   1     4150.94     4479.09    244.72 o
 -11  10   1      138.09       90.98    149.02 o
 -10  10   1     2234.21     2025.90    144.49 o
  -9  10   1        3.27       20.66     94.91 o
  -8  10   1     4961.98     4683.10    303.78 o
  -7  10   1     2082.07     2218.66     78.02 o
  -6  10   1     9594.86     9841.13    197.90 o
  -5  10   1        2.85       73.52     77.36 o
  -4  10   1     9063.37     9281.68    165.72 o
  -3  10   1     1264.61     1300.94     58.19 o
  -2  10   1    15225.75    14897.37    169.62 o
  -1  10   1      987.81      981.47     58.14 o
   0  10   1     4802.78     4372.82    101.51 o
   1  10   1      813.62      869.97     56.63 o
   2  10   1     3186.79     2995.96    128.80 o
   3  10   1     1417.19     1440.49     66.49 o
   4  10   1    20255.24    19884.67    260.35 o
   5  10   1      927.89      888.71     65.81 o
   6  10   1     1781.70     1941.44     84.44 o
   7  10   1      336.66      270.05     60.59 o
   8  10   1     1333.23     1386.65     76.98 o
   9  10   1       61.84       53.45     38.90 o
  10  10   1     7203.29     7226.71    245.07 o
  11  10   1      104.12      232.69    104.29 o
  12  10   1      484.72      454.18    218.86 o
  13  10   1        0.13       43.24    130.72 o
 -13  11   1        0.12       19.54    109.33 o
 -12  11   1       23.62      125.48    205.52 o
 -11  11   1      108.21       63.30    104.25 o
 -10  11   1     8046.64     8007.54    322.71 o
  -9  11   1     4022.42     3928.71    156.27 o
  -8  11   1      109.49      131.33     61.75 o
  -7  11   1      200.84      228.47     62.99 o
  -6  11   1      925.95      987.05     75.15 o
  -5  11   1      126.50      229.05     65.64 o
  -4  11   1    32656.07    32591.42    357.14 o
  -3  11   1     3888.91     3814.76     87.06 o
  -2  11   1     1230.01     1219.88     58.54 o
  -1  11   1       16.69       -3.77     45.73 o
   0  11   1      991.67      928.69     58.18 o
   1  11   1        6.05       56.51     48.21 o
   2  11   1    15191.93    14781.37    203.09 o
   3  11   1     1954.96     2077.78     83.70 o
   4  11   1      432.52      382.11     50.08 o
   5  11   1      410.99      378.23     62.49 o
   6  11   1     6171.70     6381.02    151.65 o
   7  11   1     1128.71     1092.35     78.33 o
   8  11   1     5412.09     5599.08    137.35 o
   9  11   1      858.60      830.30     76.21 o
  10  11   1      170.00      204.42     99.76 o
  11  11   1      270.57      443.22    111.86 o
  12  11   1     1402.47     1330.37    323.13 o
  13  11   1      105.56        5.15    158.36 o
 -12  12   1     1151.24     1153.17    218.75 o
 -11  12   1     1671.16     1570.90    161.18 o
 -10  12   1     1149.82     1141.62    148.44 o
  -9  12   1     3055.84     3242.54    313.57 o
  -8  12   1     1633.92     1742.18     72.08 o
  -7  12   1     4816.92     4630.87    146.08 o
  -6  12   1     2956.55     3143.84    125.79 o
  -5  12   1     8637.93     8633.61    180.54 o
  -4  12   1      153.12       59.76     64.34 o
  -3  12   1     3464.86     3449.99     87.59 o
  -2  12   1     4113.49     4332.25     99.48 o
  -1  12   1     2157.18     2040.86     74.45 o
   0  12   1     2840.83     2954.22     87.46 o
   1  12   1     7219.77     7292.24    137.70 o
   2  12   1      668.63      651.51     64.39 o
   3  12   1      490.16      567.46     77.68 o
   4  12   1     5478.36     5195.51    110.59 o
   5  12   1     2629.52     2507.82    102.27 o
   6  12   1      136.75       85.17     75.92 o
   7  12   1      648.00      763.20     75.86 o
   8  12   1      252.60      207.94     60.67 o
   9  12   1     2521.08     2424.91     98.42 o
  10  12   1     3881.66     4118.43    277.81 o
  11  12   1      758.24      825.08    126.83 o
  12  12   1        7.16       38.49    110.53 o
 -12  13   1       24.50       68.88    123.84 o
 -11  13   1      874.06      784.83    146.94 o
 -10  13   1      194.58      237.06    114.64 o
  -9  13   1     7487.56     7388.79    248.49 o
  -8  13   1        0.28      -27.35     45.01 o
  -7  13   1       66.21       79.35     56.93 o
  -6  13   1     4736.87     4759.85    151.52 o
  -5  13   1      719.47      809.59     89.67 o
  -4  13   1      227.82      127.27     79.11 o
  -3  13   1     9070.55     9439.31    149.61 o
  -2  13   1      192.36      222.99     58.23 o
  -1  13   1      110.04       67.75     57.90 o
   0  13   1      713.57      654.21     67.24 o
   1  13   1     2013.21     1986.65     91.99 o
   2  13   1       72.41      -10.27     59.81 o
   3  13   1     8426.72     8192.68    174.42 o
   4  13   1     1402.54     1437.01     75.53 o
   5  13   1     7171.83     7247.65    169.22 o
   6  13   1     1604.36     1640.09     96.00 o
   7  13   1      611.28      526.26     72.22 o
   8  13   1      161.77      193.54     62.60 o
   9  13   1     4852.51     5032.55    166.45 o
  10  13   1       14.24      142.27     86.00 o
  11  13   1     1626.25     1835.42    185.15 o
  12  13   1     1643.99     1671.08    339.01 o
 -11  14   1     3413.60     3879.36    232.61 o
 -10  14   1      163.77      115.33    135.72 o
  -9  14   1     1113.82     1066.72    163.14 o
  -8  14   1      732.48      763.29    106.89 o
  -7  14   1      749.83      679.94     72.46 o
  -6  14   1       19.18      -39.58     69.19 o
  -5  14   1    10484.11    10657.83    279.95 o
  -4  14   1      116.09       17.58     89.29 o
  -3  14   1     1128.77     1217.74     99.49 o
  -2  14   1      298.10      165.98     82.99 o
  -1  14   1     3052.03     2951.24    106.99 o
   0  14   1     1548.32     1604.30     98.72 o
   1  14   1      836.94     1022.17     91.56 o
   2  14   1     1182.65     1247.94     90.78 o
   3  14   1     2352.10     2355.83    101.23 o
   4  14   1        4.72      -30.99     60.07 o
   5  14   1     5002.67     5194.85    148.70 o
   6  14   1       81.05       15.24     65.32 o
   7  14   1      685.87      634.79     81.28 o
   8  14   1     2298.00     2457.55    156.66 o
   9  14   1     2441.57     2578.81    141.74 o
  10  14   1       20.11       98.93     86.21 o
  11  14   1     1511.84     1510.48    154.00 o
 -11  15   1       19.60       54.28    118.82 o
 -10  15   1       65.23      273.63    302.22 o
  -9  15   1      465.34      288.72    106.20 o
  -8  15   1      129.22       60.16     74.17 o
  -7  15   1      858.16      669.33     91.05 o
  -6  15   1      216.05      227.02     94.71 o
  -5  15   1      148.70       22.21     77.82 o
  -4  15   1     2133.44     2091.63    178.87 o
  -3  15   1     3317.74     3450.66    159.53 o
  -2  15   1        1.10       -9.38     70.54 o
  -1  15   1     1589.68     1752.01    108.50 o
   0  15   1       62.38      111.21     82.26 o
   1  15   1      360.69      357.01     83.85 o
   2  15   1      925.86      821.88    100.66 o
   3  15   1      212.92      106.41    109.68 o
   4  15   1      256.91      254.87     53.44 o
   5  15   1     1341.61     1316.94     94.31 o
   6  15   1        2.60      -66.37     66.37 o
   7  15   1     1295.37     1221.76     96.04 o
   8  15   1     2963.96     2978.02    134.54 o
   9  15   1      356.18      268.50    106.63 o
  10  15   1       16.36      125.57     94.44 o
 -10  16   1      412.59      406.95    237.82 o
  -9  16   1      149.76       14.05    118.40 o
  -8  16   1     1155.24     1106.07    148.27 o
  -7  16   1      908.98      764.53     87.13 o
  -6  16   1      325.86      229.85     79.03 o
  -5  16   1      119.30       88.10     83.84 o
  -4  16   1        9.23       93.09    128.41 o
  -3  16   1      155.14       64.39    131.71 o
  -2  16   1     1884.89     1897.77    121.26 o
  -1  16   1     3188.46     3100.95    233.92 o
   0  16   1      727.08      735.78     98.32 o
   1  16   1      279.43      291.16     87.52 o
   2  16   1      746.72      860.83    129.44 o
   3  16   1        0.62      114.26     82.24 o
   4  16   1     3229.14     3501.14    111.38 o
   5  16   1     2728.47     2850.23    135.12 o
   6  16   1       78.73       -2.52     77.74 o
   7  16   1       12.97      -82.48     82.48 o
   8  16   1       36.73       -4.59    100.98 o
   9  16   1        1.26       87.83     90.49 o
  10  16   1     2332.75     2223.15    144.30 o
  -9  17   1      121.83      243.03    109.00 o
  -8  17   1     1193.00     1563.64    173.32 o
  -7  17   1      261.66      138.33    123.46 o
  -6  17   1       36.71      -71.56     71.56 o
  -5  17   1      291.47      316.65    106.26 o
  -4  17   1     1845.60     1887.34    141.35 o
  -3  17   1      124.33      262.04     72.88 o
  -2  17   1       26.52       30.91     88.16 o
  -1  17   1      466.99      408.31    120.90 o
   0  17   1     1233.75     1140.02    106.24 o
   1  17   1      345.75      399.25     87.97 o
   2  17   1      485.24      619.76     91.21 o
   3  17   1      429.39      462.06     82.79 o
   4  17   1     1079.65     1090.29     76.59 o
   5  17   1       26.20      -30.08     85.53 o
   6  17   1     6249.97     6828.59    230.51 o
   7  17   1        8.57      136.06     95.14 o
   8  17   1     3195.08     3349.80    203.88 o
   9  17   1      283.86      301.86    104.04 o
  -8  18   1     3466.70     3513.26    189.85 o
  -7  18   1       13.48     -128.82    136.94 o
  -6  18   1     1702.27     1683.07    125.55 o
  -5  18   1      376.12      300.28    108.07 o
  -4  18   1       22.67      -31.83     99.35 o
  -3  18   1      320.05      365.62    100.83 o
  -2  18   1     4608.19     4799.81    186.83 o
  -1  18   1        0.26      -55.91     81.98 o
   0  18   1     2996.15     3032.46    161.14 o
   1  18   1       10.09      -77.32     77.32 o
   2  18   1       69.43       63.79     82.27 o
   3  18   1      119.55       41.35     77.53 o
   4  18   1     3854.08     3775.37    182.61 o
   5  18   1        2.61      104.80    107.50 o
   6  18   1      743.46      818.81    116.22 o
   7  18   1      313.04      321.45    107.41 o
   8  18   1      155.03      340.11    108.79 o
  -7  19   1      530.47      422.46    116.41 o
  -6  19   1      151.22      176.45    110.02 o
  -5  19   1     1274.62     1291.98    136.38 o
  -4  19   1      681.33      807.63    125.59 o
  -3  19   1      545.60      562.81     85.59 o
  -2  19   1     1774.38     2015.02    135.67 o
  -1  19   1      709.61      393.49     97.16 o
   0  19   1      827.07      953.52    117.39 o
   1  19   1     1850.86     1849.17    146.95 o
   2  19   1     4639.90     4647.48    209.48 o
   3  19   1      112.89      112.55     78.46 o
   4  19   1     2835.99     3054.99    210.30 o
   5  19   1      595.72      531.47    216.32 o
   6  19   1     1533.85     1648.94    142.48 o
   7  19   1     1638.35     1851.15    150.37 o
  -6  20   1       89.22      294.68    115.17 o
  -5  20   1      846.40      892.58    147.00 o
  -4  20   1      132.18      173.19    109.60 o
  -3  20   1        5.94       57.86    151.87 o
  -2  20   1      760.03      881.64    169.33 o
  -1  20   1     4861.13     5189.63    244.35 o
   0  20   1      578.00      542.42    117.57 o
   1  20   1      148.08       63.15     96.69 o
   2  20   1      233.80      189.15     92.50 o
   3  20   1      546.38      748.27    242.14 o
   4  20   1      204.89      219.27    216.17 o
   5  20   1     1511.85     1772.64    179.17 o
   6  20   1       16.50      164.41    188.16 o
  -4  21   1       16.07      124.44    110.29 o
  -3  21   1     1943.77     2156.87    524.82 o
  -2  21   1      415.82      568.10    102.39 o
  -1  21   1       87.16      373.27    106.80 o
   0  21   1      336.21      438.52    110.01 o
   1  21   1     5961.48     6004.40    303.30 o
   2  21   1      430.02      576.71    121.61 o
   3  21   1      488.51      662.06    195.48 o
   4  21   1       22.03     -102.78    105.59 o
 -10   0   2       14.08       65.00     92.18 o
  -8   0   2    20016.47    19543.48    376.08 o
  -6   0   2    16952.38    18412.48    345.94 o
  -4   0   2      661.34      707.03     50.35 o
  -2   0   2       19.09      -15.20     17.12 o
   0   0   2    22850.77    22174.90    286.31 o
   2   0   2    60504.16    59145.58    900.40 o
   4   0   2     5182.58     4743.16     96.57 o
   6   0   2      206.62      186.13     44.55 o
   8   0   2     7024.01     7147.22    219.71 o
  10   0   2     1861.87     1702.46    242.98 o
  12   0   2        6.12     -190.65    190.65 o
 -12   1   2     5932.91     5658.07    257.92 o
 -11   1   2     1642.12     1671.67    138.74 o
 -10   1   2     5053.55     5105.27    164.44 o
  -9   1   2     5988.57     5521.58    128.45 o
  -8   1   2     7418.09     7378.12    135.77 o
  -7   1   2     1191.69     1113.04     57.63 o
  -6   1   2     8132.90     7958.12    131.33 o
  -5   1   2     1209.04     1204.97     47.28 o
  -4   1   2    10503.32    10068.46    111.38 o
  -3   1   2    12859.59    13411.06    157.06 o
  -2   1   2     2009.50     1870.86     28.22 o
  -1   1   2     5128.90     5054.67     70.33 o
   0   1   2    78338.84    78383.63    910.13 o
   1   1   2     9872.27     9385.90     94.52 o
   2   1   2     9001.11     9162.28     87.81 o
   3   1   2     9205.06     9280.85    134.87 o
   4   1   2      258.89      210.82     20.16 o
   5   1   2       49.75       73.13     20.21 o
   6   1   2    19645.75    20089.97    207.80 o
   7   1   2      170.14      162.59     29.75 o
   8   1   2     3169.48     3211.05     91.77 o
   9   1   2      501.05      523.96    130.39 o
  10   1   2     1432.24     1299.33    205.04 o
  11   1   2      323.82      297.07    144.84 o
  12   1   2     1527.73     1274.62    203.43 o
  13   1   2      863.70      415.31    271.19 o
 -13   2   2     3541.56     3571.30    284.61 o
 -12   2   2     2579.87     2668.27    233.44 o
 -11   2   2       26.18      -12.64     86.54 o
 -10   2   2      436.51      443.48     87.61 o
  -9   2   2     5703.94     5877.77    232.34 o
  -8   2   2     1404.04     1152.64     80.83 o
  -7   2   2    11236.81    10544.76    172.37 o
  -6   2   2     3212.96     3601.87    108.93 o
  -5   2   2       19.06       18.33     31.35 o
  -4   2   2     3474.68     3325.93     64.34 o
  -3   2   2      141.70       68.32     25.54 o
  -2   2   2     6532.34     6734.00     72.03 o
  -1   2   2     4393.65     4661.14     62.96 o
   0   2   2     4543.86     4822.39     67.01 o
   1   2   2     9974.00     9811.85    110.20 o
   2   2   2     5850.60     5612.63     87.33 o
   3   2   2     7360.15     7615.02     79.24 o
   4   2   2      835.39      808.62     27.76 o
   5   2   2     7216.41     6700.34     88.18 o
   6   2   2     1227.86     1496.80     43.78 o
   7   2   2     3807.23     3942.31     71.57 o
   8   2   2     5170.99     5211.74    137.33 o
   9   2   2      638.13      550.27     91.74 o
  10   2   2      608.43      612.75    102.63 o
  11   2   2      752.18      578.29    148.13 o
  12   2   2      157.98      114.94    223.45 o
  13   2   2      642.49      155.77    259.70 o
 -15   3   2     3765.93     4010.16    316.04 o
 -14   3   2     1373.82     1514.06    215.73 o
 -13   3   2       55.04      -62.07    123.50 o
 -12   3   2     1177.97     1114.06    126.54 o
 -11   3   2      923.58      898.74    115.13 o
 -10   3   2       28.77      158.22     80.65 o
  -9   3   2     1869.03     1924.42    110.49 o
  -8   3   2       17.92       -4.34     72.15 o
  -7   3   2     6149.66     6013.97    118.79 o
  -6   3   2       93.57       90.89     34.06 o
  -5   3   2    11811.46    12082.38    175.11 o
  -4   3   2     1432.82     1551.37     44.44 o
  -3   3   2      109.35      127.00     17.26 o
  -2   3   2    22564.57    23175.96    185.23 o
  -1   3   2      559.51      492.35     30.99 o
   0   3   2     7979.29     8172.87    105.04 o
   1   3   2    19090.71    17761.78    197.93 o
   2   3   2     8338.02     8571.96    103.96 o
   3   3   2     8420.21     8505.43     92.85 o
   4   3   2    11438.51    11855.94    132.22 o
   5   3   2     2734.96     2559.35     51.43 o
   6   3   2     4634.48     5128.94     79.37 o
   7   3   2     4764.56     4693.47     78.87 o
   8   3   2     1735.72     1794.90    118.30 o
   9   3   2       90.37      125.28     79.28 o
  10   3   2     1634.62     1668.01    123.96 o
  11   3   2     4328.02     4235.73    193.10 o
  12   3   2     1571.52     1130.02    288.47 o
  13   3   2     2337.31     1797.14    324.08 o
 -15   4   2      265.24      474.62    187.20 o
 -14   4   2      877.35     1153.77    165.89 o
 -13   4   2     2905.05     2994.19    206.35 o
 -12   4   2       27.37      145.55    136.75 o
 -11   4   2       34.52      -45.48    102.61 o
 -10   4   2     1280.51     1079.60    101.42 o
  -9   4   2      486.97      490.61     83.86 o
  -8   4   2     6333.54     6122.60    160.66 o
  -7   4   2     6810.40     6386.78    217.33 o
  -6   4   2     1865.73     1988.97     96.43 o
  -5   4   2     4624.42     5201.32    103.87 o
  -4   4   2    10193.79     9962.20    133.37 o
  -3   4   2    19940.42    19535.94    179.25 o
  -2   4   2     1566.80     1503.62     44.37 o
  -1   4   2    11911.92    12366.42    160.07 o
   0   4   2    55724.74    56023.79   1089.37 o
   1   4   2    10971.54    10595.53    150.73 o
   2   4   2     2254.90     2248.44     53.33 o
   3   4   2     3485.74     3556.75     62.40 o
   4   4   2     6815.89     6938.58     88.95 o
   5   4   2     1287.20     1144.42     38.33 o
   6   4   2     1228.54     1339.42     42.77 o
   7   4   2     2095.20     2069.76     54.09 o
   8   4   2      178.32      235.80     41.06 o
   9   4   2    14283.50    13788.46    301.91 o
  10   4   2      799.55      844.10    124.45 o
  11   4   2      310.59      -82.90    157.10 o
  12   4   2       22.29     -101.06    101.06 o
  13   4   2     1725.44     1711.30    334.21 o
  14   4   2       93.68     -245.31    245.31 o
 -14   5   2       23.01      170.26    123.98 o
 -13   5   2      558.84      514.99    132.22 o
 -12   5   2      504.56      337.68    117.75 o
 -11   5   2      600.34      722.57    110.36 o
 -10   5   2      243.44      297.14     88.26 o
  -9   5   2        1.37       69.90     76.82 o
  -8   5   2      147.77       35.02     77.56 o
  -7   5   2       12.17       44.31     64.18 o
  -6   5   2        2.34      -34.61     56.42 o
  -5   5   2     5701.71     5350.69    171.98 o
  -4   5   2        7.08      -35.98     35.98 o
  -3   5   2     7801.69     8244.10     85.17 o
  -2   5   2     1243.14     1241.53     38.87 o
  -1   5   2      871.08      814.75     50.69 o
   0   5   2    43183.69    44621.18    491.13 o
   1   5   2    37340.30    36306.21    410.96 o
   2   5   2       19.20        8.59     23.38 o
   3   5   2     8779.64     8925.17    110.96 o
   4   5   2     2383.76     2572.24     58.95 o
   5   5   2     4100.84     4031.88     82.72 o
   6   5   2    16551.78    17005.20    180.61 o
   7   5   2     7535.34     7743.66    113.21 o
   8   5   2      510.56      494.05     44.82 o
   9   5   2      108.01      177.01     72.11 o
  10   5   2     1045.20      850.20    101.42 o
  11   5   2     2641.04     2492.24    169.37 o
  12   5   2     6131.41     5784.46    480.01 o
  13   5   2     4466.42     4182.17    463.65 o
  14   5   2       12.84     -259.38    259.38 o
 -14   6   2      862.45     1029.99    159.47 o
 -13   6   2      311.85      223.98    124.24 o
 -12   6   2     1115.60     1263.15    155.08 o
 -11   6   2       81.75       86.37     83.89 o
 -10   6   2      289.34      177.63     88.51 o
  -9   6   2        0.43       11.57     84.92 o
  -8   6   2     2513.70     2254.89    155.38 o
  -7   6   2      345.84      181.05     98.52 o
  -6   6   2     1342.70     1463.85    101.80 o
  -5   6   2      139.63      113.37     24.48 o
  -4   6   2     1359.99     1411.88     48.52 o
  -3   6   2     6707.39     6420.81     88.89 o
  -2   6   2    10891.92    10850.83    121.13 o
  -1   6   2        0.79        9.82     27.80 o
   0   6   2      296.40      354.83     34.34 o
   1   6   2     2573.77     2659.01     75.42 o
   2   6   2    16431.86    16208.77    257.00 o
   3   6   2    19280.68    19917.03    221.85 o
   4   6   2     5881.47     5510.28     78.70 o
   5   6   2      108.42      102.84     29.01 o
   6   6   2      688.58      619.50     37.45 o
   7   6   2        5.61        9.72     36.85 o
   8   6   2     5637.02     5899.87    111.98 o
   9   6   2     5676.62     5696.71    118.90 o
  10   6   2     3844.46     4328.83    263.19 o
  11   6   2      987.16      852.18    332.36 o
  12   6   2        4.34     -186.31    274.37 o
  13   6   2        4.92     -102.97    155.29 o
  14   6   2     2979.78     2864.17    224.39 o
 -14   7   2      274.44      293.49    139.46 o
 -13   7   2      124.88      246.62    215.61 o
 -12   7   2     1221.35     1083.60    150.52 o
 -11   7   2     1119.96     1057.45    137.54 o
 -10   7   2     5853.25     5941.93    200.30 o
  -9   7   2      190.09      277.59     92.96 o
  -8   7   2       10.22      105.71    108.61 o
  -7   7   2     1750.47     1713.90    115.49 o
  -6   7   2      640.52      482.00     75.04 o
  -5   7   2    10181.43    10478.59    139.66 o
  -4   7   2    10609.14     9729.08    118.26 o
  -3   7   2       53.47       60.02     29.97 o
  -2   7   2     1173.11     1068.34     41.49 o
  -1   7   2    15040.30    15504.81    173.80 o
   0   7   2    12242.34    12210.97    171.13 o
   1   7   2     3058.48     2818.51     78.52 o
   2   7   2    21442.49    22123.43    262.94 o
   3   7   2      242.81      260.17     38.06 o
   4   7   2     2950.35     3065.26     55.11 o
   5   7   2     5798.40     5994.91    102.00 o
   6   7   2     8558.84     8435.56    117.99 o
   7   7   2      460.23      540.13     50.91 o
   8   7   2     7126.44     7080.37    122.87 o
   9   7   2       39.95       68.75     46.20 o
  10   7   2     1547.63     1547.52    128.73 o
  11   7   2      469.49      497.58    155.45 o
  12   7   2     2453.93     2268.46    182.76 o
  13   7   2      184.12      -75.40    167.99 o
  14   7   2      718.79      542.76    394.21 o
 -14   8   2     1229.90     1424.14    176.98 o
 -13   8   2      310.40      467.63    142.16 o
 -12   8   2     6143.69     5917.31    324.16 o
 -11   8   2     1207.16     1148.28    141.29 o
 -10   8   2      216.31      180.17     96.21 o
  -9   8   2     1434.02     1387.54    135.91 o
  -8   8   2      599.76      613.37    109.64 o
  -7   8   2      506.02      502.04     91.58 o
  -6   8   2     2102.12     2143.63     63.64 o
  -5   8   2       19.52      -23.00     36.16 o
  -4   8   2     7187.01     7057.81    114.65 o
  -3   8   2      952.90      923.24     61.36 o
  -2   8   2     4617.69     4512.78     81.08 o
  -1   8   2       87.67      133.39     39.46 o
   0   8   2     8258.05     7578.43    130.58 o
   1   8   2      840.27      734.36     53.87 o
   2   8   2     3737.00     3589.80     86.84 o
   3   8   2    11364.42    11448.56    141.62 o
   4   8   2    14072.69    13732.38    195.21 o
   5   8   2      465.40      482.89     46.97 o
   6   8   2      579.60      571.81     45.26 o
   7   8   2     1016.15     1071.45     57.12 o
   8   8   2     3092.65     3274.26     90.61 o
   9   8   2      682.14      660.46    120.17 o
  10   8   2     1312.03     1356.90    121.89 o
  11   8   2     1466.85     1481.52    159.88 o
  12   8   2       28.29     -130.53    130.53 o
  13   8   2     2721.45     2628.03    308.65 o
 -13   9   2        0.84       55.03    164.09 o
 -12   9   2     3905.93     4209.23    602.99 o
 -11   9   2     1903.29     1979.61    224.53 o
 -10   9   2     3954.90     4139.91    209.90 o
  -9   9   2     3666.35     3722.74    207.09 o
  -8   9   2     1110.89     1113.27    123.29 o
  -7   9   2      999.78     1036.82    149.96 o
  -6   9   2     3217.14     3252.61    104.83 o
  -5   9   2    12946.63    13150.87    179.93 o
  -4   9   2    18851.86    18292.56    212.73 o
  -3   9   2     1143.47     1015.78     57.76 o
  -2   9   2     6226.04     7033.37    118.07 o
  -1   9   2     3531.95     3564.89     90.69 o
   0   9   2      247.24      176.07     37.31 o
   1   9   2     3449.90     3241.28     85.58 o
   2   9   2     8885.02     9155.31    141.79 o
   3   9   2     7671.56     8076.83    119.43 o
   4   9   2     2208.35     2322.87     68.42 o
   5   9   2     6211.22     5832.75    111.68 o
   6   9   2     1421.02     1341.40     82.61 o
   7   9   2      511.61      473.59     85.66 o
   8   9   2     7698.02     7507.99    167.08 o
   9   9   2       65.06      112.67     68.12 o
  10   9   2      229.84      338.13    212.56 o
  11   9   2     2800.74     3062.60    166.08 o
  12   9   2      212.34      105.86    116.28 o
  13   9   2       79.40      -67.49    176.39 o
 -13  10   2     2468.72     2491.04    202.51 o
 -12  10   2      617.88      638.66    134.66 o
 -11  10   2     1551.34     1509.09    156.15 o
 -10  10   2      517.36      486.83    220.15 o
  -9  10   2     4432.81     4473.61    215.67 o
  -8  10   2       29.28      -89.98     94.45 o
  -7  10   2     2531.26     2481.53     74.62 o
  -6  10   2      263.17      297.99     55.48 o
  -5  10   2      620.51      556.56     64.51 o
  -4  10   2     1041.49      979.23     63.00 o
  -3  10   2     7887.27     7369.15    109.34 o
  -2  10   2        4.19      -38.28     38.28 o
  -1  10   2       30.45        9.40     45.79 o
   0  10   2     2180.08     2010.97     74.34 o
   1  10   2     6964.92     7745.83    132.15 o
   2  10   2     2551.94     2573.87     82.25 o
   3  10   2    12021.76    12359.21    176.45 o
   4  10   2      428.92      404.44     45.81 o
   5  10   2     3148.18     3169.40     90.80 o
   6  10   2     1488.00     1477.28     74.38 o
   7  10   2        9.16       -6.34     63.51 o
   8  10   2       67.17       39.17     66.00 o
   9  10   2     4619.56     4640.44    125.53 o
  10  10   2      134.55       57.74     89.47 o
  11  10   2       95.77      124.24     97.35 o
  12  10   2        6.78      -88.68    142.88 o
  13  10   2      190.52       22.74    292.09 o
 -13  11   2        1.04       68.62    112.68 o
 -12  11   2       13.94       -2.27    110.48 o
 -11  11   2     6811.72     6892.04    287.58 o
 -10  11   2      327.98      449.44    230.08 o
  -9  11   2     3489.45     3401.58    309.21 o
  -8  11   2      239.43      187.79    109.85 o
  -7  11   2     1458.36     1514.11     74.32 o
  -6  11   2     1013.46      991.56     74.18 o
  -5  11   2    20898.09    21234.12    300.76 o
  -4  11   2     1660.29     1773.11     68.88 o
  -3  11   2     8050.85     8156.65    123.21 o
  -2  11   2      751.43      861.75     64.04 o
  -1  11   2     4156.98     4210.51    111.31 o
   0  11   2      779.91      791.06     61.92 o
   1  11   2     6642.11     6038.95    117.25 o
   2  11   2     2461.99     2429.65    103.38 o
   3  11   2      686.74      676.89     82.22 o
   4  11   2       83.41       32.99     45.30 o
   5  11   2     3906.50     3714.33    112.36 o
   6  11   2      218.63      254.06     61.88 o
   7  11   2     2159.40     2137.69    109.22 o
   8  11   2       24.30      -11.49     70.18 o
   9  11   2       49.00       35.22     72.97 o
  10  11   2      183.85      260.10     94.19 o
  11  11   2     1428.69     1456.34    187.74 o
  12  11   2      272.79       83.52    105.85 o
 -12  12   2     1823.08     1707.24    172.67 o
 -11  12   2      521.36      523.49    135.65 o
 -10  12   2      144.33       39.21    116.51 o
  -9  12   2     1673.50     1726.66    384.32 o
  -8  12   2     2662.40     2721.24     97.30 o
  -7  12   2       66.36       84.72     52.43 o
  -6  12   2     3893.23     3871.08    126.88 o
  -5  12   2        0.39        2.43     68.21 o
  -4  12   2     1449.30     1404.17     70.69 o
  -3  12   2     5781.30     5690.16    107.41 o
  -2  12   2     7107.33     6933.31    131.68 o
  -1  12   2      843.08      918.23     66.26 o
   0  12   2     3399.44     3297.42    103.93 o
   1  12   2       64.92       57.84     56.71 o
   2  12   2        1.06      -34.92     59.89 o
   3  12   2     4146.35     4285.25    138.66 o
   4  12   2     1483.94     1454.42     68.85 o
   5  12   2      405.43      544.12     73.18 o
   6  12   2       60.77       30.44     63.00 o
   7  12   2      748.92      706.56     73.24 o
   8  12   2        4.72      -64.96     67.81 o
   9  12   2     2333.93     2393.15    146.86 o
  10  12   2      738.63      676.91    180.97 o
  11  12   2      407.81      332.31    195.73 o
  12  12   2       38.69       16.24    101.32 o
 -12  13   2      527.49      567.65    163.61 o
 -11  13   2        0.34      -11.21    103.85 o
 -10  13   2     9708.09     9347.87    341.19 o
  -9  13   2      939.45      810.84    115.49 o
  -8  13   2       86.58       38.02     79.53 o
  -7  13   2     2681.92     2518.28    102.29 o
  -6  13   2       31.58      -59.51     59.51 o
  -5  13   2     2471.38     2467.47    132.16 o
  -4  13   2     9182.14     9470.16    169.89 o
  -3  13   2        1.11      -24.87     51.99 o
  -2  13   2        0.13        0.03     59.18 o
  -1  13   2     1992.04     2001.77     89.76 o
   0  13   2     1826.93     1954.22     90.73 o
   1  13   2     1374.50     1330.47     79.21 o
   2  13   2     6460.53     6448.11    146.65 o
   3  13   2      728.03      679.48     77.47 o
   4  13   2     4320.42     4359.17    110.79 o
   5  13   2     5438.60     5148.00    145.09 o
   6  13   2     4374.58     4528.06    134.22 o
   7  13   2        0.93      -75.70     75.70 o
   8  13   2     7035.03     6993.75    172.89 o
   9  13   2       65.03       93.26     74.27 o
  10  13   2        1.45      107.64     84.58 o
  11  13   2     1228.57     1533.76    148.62 o
 -11  14   2       14.47       25.60    117.49 o
 -10  14   2       25.37      -91.85    118.44 o
  -9  14   2     1707.15     1580.08    291.40 o
  -8  14   2     1650.22     1818.17     89.47 o
  -7  14   2      312.77      194.47     77.19 o
  -6  14   2      163.11      147.08    100.41 o
  -5  14   2      505.64      462.87     76.47 o
  -4  14   2      811.42      810.32     92.16 o
  -3  14   2     2592.84     2561.15    114.89 o
  -2  14   2    11972.56    11883.50    211.70 o
  -1  14   2       12.42      -30.71     71.35 o
   0  14   2      775.65      736.34     90.37 o
   1  14   2      295.53      236.85     77.47 o
   2  14   2       30.25       69.17     68.70 o
   3  14   2       99.87      -65.77     68.31 o
   4  14   2    12818.40    12939.54    199.03 o
   5  14   2      797.82      739.66     80.02 o
   6  14   2       60.97      -64.46     64.46 o
   7  14   2     1208.52     1252.26     91.70 o
   8  14   2     5150.82     5311.57    155.30 o
   9  14   2      139.94      210.91     68.65 o
  10  14   2     4117.69     4379.26    175.45 o
  11  14   2      243.01       75.00    110.07 o
 -11  15   2      271.53      153.82    338.75 o
 -10  15   2     1916.68     1735.98    182.07 o
  -9  15   2       23.96       83.51     99.04 o
  -8  15   2       33.32      -67.98     67.98 o
  -7  15   2      685.73      702.42     75.71 o
  -6  15   2     1506.59     1631.18    101.79 o
  -5  15   2      552.86      469.55     80.90 o
  -4  15   2     1796.20     1722.97    106.63 o
  -3  15   2     1790.50     1798.18    104.64 o
  -2  15   2      391.91      392.74     89.61 o
  -1  15   2        6.59       42.55     78.05 o
   0  15   2     4760.55     4922.62    185.36 o
   1  15   2      151.11       21.48     74.33 o
   2  15   2       92.09      -17.55     72.05 o
   3  15   2      837.23      850.14    107.57 o
   4  15   2      164.43      144.71     59.20 o
   5  15   2     1275.40     1242.62     90.82 o
   6  15   2     7221.22     7376.87    177.47 o
   7  15   2     1965.99     1957.39    128.85 o
   8  15   2      195.02      162.50     75.01 o
   9  15   2        5.86      -79.19     79.19 o
  10  15   2      434.89      398.55    172.79 o
 -10  16   2       82.45      -63.85    110.79 o
  -9  16   2      220.68      318.26    108.90 o
  -8  16   2     1821.30     1936.61    153.77 o
  -7  16   2      807.12      669.22    115.64 o
  -6  16   2      228.53      284.65     79.29 o
  -5  16   2      103.75       83.62     92.99 o
  -4  16   2       37.44      -53.15     72.72 o
  -3  16   2     1568.33     1697.69    122.73 o
  -2  16   2     5702.49     5927.91    197.36 o
  -1  16   2     1335.94     1477.96    121.60 o
   0  16   2     1102.77     1216.92    105.92 o
   1  16   2      788.90      692.80    119.75 o
   2  16   2        7.22     -116.58    116.58 o
   3  16   2     7416.12     7992.94    208.51 o
   4  16   2     5212.86     5457.51    157.42 o
   5  16   2      843.51      832.55     94.21 o
   6  16   2       30.82      -51.86     86.03 o
   7  16   2      937.94     1118.33    175.38 o
   8  16   2      750.91      855.84     94.42 o
   9  16   2     4636.65     5306.03    201.46 o
  10  16   2     2170.47     2596.63    208.30 o
  -9  17   2     1180.91     1182.59    142.33 o
  -8  17   2       19.26     -102.11    130.35 o
  -7  17   2      124.08      107.78     94.86 o
  -6  17   2       27.76      -11.16     71.42 o
  -5  17   2      338.70      532.36     92.54 o
  -4  17   2      141.74       87.03    110.87 o
  -3  17   2      622.27      597.09     74.93 o
  -2  17   2       41.66      -67.59     71.23 o
  -1  17   2     3635.00     3523.25    280.98 o
   0  17   2      314.69      362.45    101.40 o
   1  17   2      719.46      799.53    125.90 o
   2  17   2       92.23       87.70     79.70 o
   3  17   2      220.16      324.00     77.36 o
   4  17   2     1798.95     1957.15    140.89 o
   5  17   2     6684.11     6856.25    240.73 o
   6  17   2       12.66      -23.09     86.82 o
   7  17   2     2749.67     2830.94    153.17 o
   8  17   2      250.06      258.57     97.74 o
   9  17   2       62.71      114.70     95.56 o
  -8  18   2      688.99      794.27    131.54 o
  -7  18   2     1676.29     2022.06    159.62 o
  -6  18   2       31.52       31.69    103.11 o
  -5  18   2      122.55       58.27     86.32 o
  -4  18   2     1582.99     1693.82    138.57 o
  -3  18   2     1963.61     1897.11    249.65 o
  -2  18   2        6.73       -4.63    125.18 o
  -1  18   2     4943.53     5343.00    200.23 o
   0  18   2     1609.29     1507.17    130.16 o
   1  18   2      215.80      260.50     99.78 o
   2  18   2      484.75      539.04    101.56 o
   3  18   2     2605.60     3095.28    147.90 o
   4  18   2        0.44      130.24    100.51 o
   5  18   2     2643.00     2977.47    168.67 o
   6  18   2        1.77      -44.50     88.53 o
   7  18   2      331.36      468.60    105.33 o
   8  18   2     1299.06     1562.06    132.80 o
  -7  19   2      839.33     1005.08    140.63 o
  -6  19   2     2311.35     2431.57    170.26 o
  -5  19   2      458.07      405.63     95.83 o
  -4  19   2     1064.64      981.21    132.09 o
  -3  19   2     3881.66     4436.73    519.92 o
  -2  19   2        0.25      -25.23     78.59 o
  -1  19   2      765.21     1085.47    117.63 o
   0  19   2     2432.80     2351.74    151.73 o
   1  19   2     1530.09     1556.31    168.49 o
   2  19   2      878.93     1114.46    117.34 o
   3  19   2     4113.77     4031.24    197.65 o
   4  19   2      733.42      760.13    131.32 o
   5  19   2      382.51      366.96    106.10 o
   6  19   2     1376.52     1439.14    138.30 o
   7  19   2      604.64      599.18    117.94 o
  -6  20   2      529.39      720.25    130.42 o
  -5  20   2       83.12      121.27    106.90 o
  -4  20   2     1109.27     1106.97    134.71 o
  -3  20   2       24.80      110.46    151.99 o
  -2  20   2     3191.37     3370.64    219.03 o
  -1  20   2     1289.52     1291.05    122.74 o
   0  20   2      303.22      323.68    101.64 o
   1  20   2      246.56      226.60    102.20 o
   2  20   2      633.83      611.57    110.77 o
   3  20   2       48.06      127.63    115.30 o
   4  20   2     1013.38     1244.97    151.37 o
   5  20   2      374.93      349.50    165.94 o
  -4  21   2     2154.38     2385.95    378.34 o
  -3  21   2        0.76      155.10    150.44 o
  -2  21   2       46.50      123.94     82.11 o
  -1  21   2      265.96      498.59    103.14 o
   0  21   2     5033.73     5379.06    235.70 o
   1  21   2      543.76      691.24    121.52 o
   2  21   2     1368.69     1537.67    138.82 o
   3  21   2      200.97      181.35    110.24 o
 -11   0   3     1535.41     1662.11    188.71 o
  -9   0   3    22144.47    21503.63    413.11 o
  -7   0   3    12850.34    12327.79    258.08 o
  -5   0   3     6659.68     6615.10    121.58 o
  -3   0   3     8282.84     8080.70    113.80 o
  -1   0   3    21402.40    22787.35    285.31 o
   1   0   3     3724.99     3473.88    124.43 o
   3   0   3    38373.62    38468.55    539.77 o
   5   0   3       83.33        1.97     31.94 o
   7   0   3     1367.77     1170.76     64.05 o
   9   0   3     6027.79     6648.45    394.01 o
  11   0   3      489.38      492.47    197.89 o
 -13   1   3     1063.14     1055.06    158.02 o
 -12   1   3      598.64      866.48    124.53 o
 -11   1   3     4980.75     5245.27    168.56 o
 -10   1   3     7689.30     7279.63    162.69 o
  -9   1   3      861.91      881.70     76.78 o
  -8   1   3     2455.14     2844.33    151.46 o
  -7   1   3     4183.69     4255.92    103.83 o
  -6   1   3     4171.61     3916.43     85.51 o
  -5   1   3    18642.02    19705.27    192.24 o
  -4   1   3     2176.93     2133.85     47.11 o
  -3   1   3     2821.23     3258.95     47.85 o
  -2   1   3     6809.68     6837.66     72.65 o
  -1   1   3     1696.47     1548.60     34.24 o
   0   1   3     9636.75     9943.59    103.98 o
   1   1   3     1517.60     1746.97     51.32 o
   2   1   3     7850.62     7749.15     88.52 o
   3   1   3     1979.24     1925.36     40.51 o
   4   1   3     2369.37     2423.35     53.06 o
   5   1   3     9482.96     9931.63    124.60 o
   6   1   3      127.93      106.39     27.57 o
   7   1   3     2046.98     2142.84     83.99 o
   8   1   3      619.29      719.89     51.92 o
   9   1   3     2270.25     2435.76    178.17 o
  10   1   3      304.61      184.27    128.96 o
  11   1   3      542.08      389.11    142.80 o
  12   1   3       12.79     -134.87    134.87 o
  13   1   3       15.58     -207.21    220.39 o
 -14   2   3     3582.81     4581.64    319.82 o
 -13   2   3      675.74      814.86    317.77 o
 -12   2   3      423.50      401.37    109.76 o
 -11   2   3     6010.48     5925.57    197.36 o
 -10   2   3     1502.75     1372.79    119.15 o
  -9   2   3     4281.39     4474.98    144.90 o
  -8   2   3     8223.71     7810.03    170.64 o
  -7   2   3     1159.84      990.89     82.86 o
  -6   2   3      417.46      397.27     44.42 o
  -5   2   3     7681.12     7712.28     99.49 o
  -4   2   3     1677.20     1715.26     40.50 o
  -3   2   3    10944.90    11343.85    103.48 o
  -2   2   3    33992.43    34671.98    286.08 o
  -1   2   3       30.09       42.09     24.44 o
   0   2   3     8180.65     8264.62    117.03 o
   1   2   3    33302.98    34016.43    414.72 o
   2   2   3    15034.15    14782.05    139.95 o
   3   2   3     8152.85     8039.28     85.43 o
   4   2   3    16574.49    17140.74    171.58 o
   5   2   3       28.10       24.07     22.97 o
   6   2   3      195.14      243.84     29.28 o
   7   2   3     3855.18     3565.66     74.06 o
   8   2   3      300.02      399.88     41.69 o
   9   2   3     2222.74     1964.94    167.79 o
  10   2   3       84.89       75.43    116.46 o
  11   2   3        1.49     -119.33    119.33 o
  12   2   3     2610.65     2636.20    329.22 o
  13   2   3     1048.71     1151.32    288.79 o
 -15   3   3       27.61       38.02    151.59 o
 -14   3   3        0.09      171.32    126.41 o
 -13   3   3      118.61      236.45    124.41 o
 -12   3   3     3949.15     4168.86    301.10 o
 -11   3   3       29.76      119.86     91.44 o
 -10   3   3      634.00      661.09    100.86 o
  -9   3   3     1545.56     1471.16    108.84 o
  -8   3   3     2719.13     3054.37    127.91 o
  -7   3   3     2751.90     2828.56     88.25 o
  -6   3   3    11438.75    10720.55    140.44 o
  -5   3   3      707.29      743.14     32.82 o
  -4   3   3     3869.16     3988.68     81.19 o
  -3   3   3     8174.21     8552.27     84.66 o
  -2   3   3     6764.19     6476.18     75.51 o
  -1   3   3      202.85      254.86     35.96 o
   0   3   3    48889.76    49669.94    539.88 o
   1   3   3     2858.62     2879.89     85.33 o
   2   3   3      928.31      900.36     34.29 o
   3   3   3     5418.93     5335.02     88.93 o
   4   3   3    12639.21    12936.90    139.11 o
   5   3   3      156.40      205.09     35.84 o
   6   3   3     2664.35     2326.81     58.81 o
   7   3   3     4319.38     4191.67     80.88 o
   8   3   3      451.90      456.97     48.74 o
   9   3   3     5046.92     5333.13    143.30 o
  10   3   3     3899.63     3774.22    166.46 o
  11   3   3      391.72      234.60    134.46 o
  12   3   3     4427.90     4065.46    383.16 o
  13   3   3      735.53      547.69    270.79 o
  14   3   3      419.26        7.56    259.46 o
 -15   4   3      886.40      997.91    177.52 o
 -14   4   3      535.41      490.54    330.91 o
 -13   4   3        5.58     -106.57    106.57 o
 -12   4   3      525.30      470.09    111.52 o
 -11   4   3     2591.60     2671.01    153.44 o
 -10   4   3     3010.42     2871.53    140.19 o
  -9   4   3     1536.69     1343.67    106.83 o
  -8   4   3     1741.61     1745.91     74.34 o
  -7   4   3        0.10        6.81     65.14 o
  -6   4   3      116.59      121.23     56.49 o
  -5   4   3     8598.96     9332.93    121.57 o
  -4   4   3    57045.22    60527.36    523.67 o
  -3   4   3     2536.82     2643.59     50.36 o
  -2   4   3    26772.03    26841.74    225.43 o
  -1   4   3     2285.63     2392.24     65.06 o
   0   4   3     1278.33     1326.37     56.76 o
   1   4   3      773.09      718.30     41.34 o
   2   4   3    34447.57    32867.85    390.70 o
   3   4   3     4626.78     4661.06     74.51 o
   4   4   3     2821.62     2908.97     59.73 o
   5   4   3     5761.74     6038.90     91.55 o
   6   4   3     2061.99     1940.07     58.74 o
   7   4   3     1180.54     1193.81     48.80 o
   8   4   3    20636.42    20302.09    265.60 o
   9   4   3       42.14      -14.11     52.26 o
  10   4   3      450.01      311.98     87.30 o
  11   4   3       83.39      -97.65     97.65 o
  12   4   3     2058.64     1568.23    310.42 o
  13   4   3      780.39      550.82    283.33 o
  14   4   3     5276.89     4608.08    459.19 o
 -14   5   3      271.58      603.16    228.15 o
 -13   5   3     1719.90     1639.01    166.96 o
 -12   5   3      956.55     1157.76    124.97 o
 -11   5   3      423.92      429.34    103.23 o
 -10   5   3      673.30      679.56     97.52 o
  -9   5   3      254.52      353.43     88.36 o
  -8   5   3      217.50      217.79     74.48 o
  -7   5   3     4554.01     4462.73    141.27 o
  -6   5   3     6927.53     5896.29    126.91 o
  -5   5   3        5.91       29.64     38.11 o
  -4   5   3     3073.15     3309.14     62.75 o
  -3   5   3      714.56      630.79     31.97 o
  -2   5   3      104.62       53.99     25.25 o
  -1   5   3     7459.97     7195.76    127.99 o
   0   5   3    29916.74    30499.68    355.09 o
   1   5   3      362.69      418.87     34.91 o
   2   5   3    11711.78    12043.95    160.38 o
   3   5   3     3006.20     3327.69     71.13 o
   4   5   3     3641.45     3420.69     70.30 o
   5   5   3    20865.52    20829.29    214.06 o
   6   5   3     3975.83     3776.18     77.95 o
   7   5   3      952.64     1094.38     48.06 o
   8   5   3     1163.19     1272.49     62.95 o
   9   5   3     1634.10     1698.57     76.99 o
  10   5   3     4979.83     5113.72    200.76 o
  11   5   3     6275.39     6322.15    385.61 o
  12   5   3     1698.46     1644.84    267.45 o
  13   5   3       24.67     -250.29    250.29 o
  14   5   3       23.32     -254.23    254.23 o
 -14   6   3       85.59       16.76    250.61 o
 -13   6   3       51.53      -71.10    108.69 o
 -12   6   3     2594.19     2449.16    180.31 o
 -11   6   3     1039.65     1034.41    111.49 o
 -10   6   3     2152.88     2243.17    137.80 o
  -9   6   3     7693.03     7480.25    204.71 o
  -8   6   3       84.77       34.54     73.24 o
  -7   6   3      168.86      113.95     67.75 o
  -6   6   3     2415.01     2360.84     87.44 o
  -5   6   3    11155.35    10929.14    147.70 o
  -4   6   3    11616.07    12268.42    126.48 o
  -3   6   3    19176.97    19358.87    219.93 o
  -2   6   3       66.88       33.80     36.29 o
  -1   6   3        0.58       -9.36     25.26 o
   0   6   3    26763.66    27958.00    330.68 o
   1   6   3    13855.57    13971.52    193.97 o
   2   6   3     3950.13     3548.48     88.43 o
   3   6   3    27042.51    27399.87    299.77 o
   4   6   3      240.64      185.98     34.41 o
   5   6   3       92.78       60.89     29.21 o
   6   6   3     1569.27     1666.44     55.99 o
   7   6   3    12316.91    12270.28    154.96 o
   8   6   3    11300.41    11652.71    182.87 o
   9   6   3     5085.31     5363.07    129.12 o
  10   6   3      132.47       99.88     77.63 o
  11   6   3      649.77      389.79    113.55 o
  12   6   3       40.27      104.22    143.87 o
  13   6   3     3619.60     3627.56    471.65 o
  14   6   3     1221.57      670.02    330.67 o
 -14   7   3      729.94      739.81    162.11 o
 -13   7   3      397.83      563.47    142.89 o
 -12   7   3     2478.33     2289.60    178.89 o
 -11   7   3     3252.85     3015.77    188.80 o
 -10   7   3      227.78      328.63     97.22 o
  -9   7   3      438.20      432.65     92.15 o
  -8   7   3     2522.69     2609.24    125.33 o
  -7   7   3     7743.79     7422.26    182.52 o
  -6   7   3      103.47       71.29     53.88 o
  -5   7   3    19483.33    19345.32    193.35 o
  -4   7   3      354.80      381.53     35.56 o
  -3   7   3     1987.59     2251.43     67.20 o
  -2   7   3     5358.48     5502.00     95.08 o
  -1   7   3    13001.30    12602.58    137.05 o
   0   7   3      125.87       79.63     32.43 o
   1   7   3     1417.54     1209.63     56.44 o
   2   7   3      576.72      465.71     49.04 o
   3   7   3     2141.50     1731.67     60.74 o
   4   7   3     1739.63     1790.70     63.23 o
   5   7   3     5399.42     5343.27    106.09 o
   6   7   3     2801.31     2883.48     74.08 o
   7   7   3      638.00      517.74     46.71 o
   8   7   3      118.41       69.15     46.11 o
   9   7   3     3310.69     3658.72    108.03 o
  10   7   3        0.25      -21.76    104.17 o
  11   7   3     3074.40     3074.14    313.35 o
  12   7   3     1628.12     1422.93    160.90 o
  13   7   3      779.06      837.68    216.74 o
 -14   8   3        3.16       25.06    163.93 o
 -13   8   3     4689.72     5139.87    264.28 o
 -12   8   3     1402.25     1241.29    151.94 o
 -11   8   3      592.49      660.06    270.31 o
 -10   8   3      429.26      462.92    184.22 o
  -9   8   3     1768.43     1767.36    215.24 o
  -8   8   3      976.38      781.29     97.44 o
  -7   8   3     3589.74     3305.09    130.88 o
  -6   8   3     5568.37     5623.57    164.74 o
  -5   8   3     1037.29      910.97     43.94 o
  -4   8   3     1871.95     2031.18     56.73 o
  -3   8   3     7397.18     7025.29    118.89 o
  -2   8   3     2243.59     2214.86     59.32 o
  -1   8   3     1953.07     1990.10     54.30 o
   0   8   3     8202.11     8038.29    119.56 o
   1   8   3    14523.51    14471.92    181.96 o
   2   8   3     2312.64     2202.08     74.64 o
   3   8   3    10058.37    10031.67    161.26 o
   4   8   3     4892.36     4735.58     90.33 o
   5   8   3       53.42       19.02     40.95 o
   6   8   3     9313.68     9101.77    141.99 o
   7   8   3      984.83      985.92     58.52 o
   8   8   3       91.01      142.83     49.82 o
   9   8   3     1991.91     2270.60    114.28 o
  10   8   3     2196.14     2119.71    100.31 o
  11   8   3        7.09      -74.10     96.99 o
  12   8   3     2133.15     2373.28    468.36 o
  13   8   3      710.49      835.48    247.44 o
 -13   9   3     1837.64     2038.30    187.48 o
 -12   9   3     2461.13     3099.04    982.85 o
 -11   9   3     1716.65     1673.62    160.20 o
 -10   9   3     4418.32     4467.19    376.93 o
  -9   9   3      746.29      548.00    155.33 o
  -8   9   3     2141.64     2220.45    148.78 o
  -7   9   3      218.63      217.98     77.24 o
  -6   9   3     8663.73     8489.00    149.22 o
  -5   9   3    15292.08    15124.07    201.29 o
  -4   9   3     9595.94     9886.59    146.25 o
  -3   9   3      562.36      592.67     45.91 o
  -2   9   3     4534.86     4290.08     85.52 o
  -1   9   3        1.18       -4.93     37.21 o
   0   9   3    13385.33    13082.76    169.88 o
   1   9   3     5995.74     5523.08    107.90 o
   2   9   3      603.42      614.30     51.91 o
   3   9   3     1927.28     1838.65     62.38 o
   4   9   3     1386.21     1325.36     54.16 o
   5   9   3      527.38      469.91     36.05 o
   6   9   3     1047.54      920.55     64.04 o
   7   9   3     2512.06     2501.42     88.35 o
   8   9   3      110.56       88.69     49.08 o
   9   9   3     2764.85     2852.88    104.00 o
  10   9   3      788.52      778.89     70.58 o
  11   9   3        3.71     -193.04    283.41 o
  12   9   3     1124.54     1257.82    174.02 o
  13   9   3      144.37       75.81    126.16 o
 -13  10   3      205.59      362.61    141.70 o
 -12  10   3     2297.86     2309.65    231.53 o
 -11  10   3       18.89      123.27    105.80 o
 -10  10   3     2202.81     2081.67    242.05 o
  -9  10   3      561.79      404.62    176.91 o
  -8  10   3     4993.35     4556.54    194.93 o
  -7  10   3     4083.10     3613.48    181.61 o
  -6  10   3      334.28      276.61     45.48 o
  -5  10   3        0.94      -60.77     60.77 o
  -4  10   3     4365.58     4606.72    112.19 o
  -3  10   3      404.27      542.61     57.20 o
  -2  10   3     9719.06     9316.24    135.76 o
  -1  10   3       21.19      -13.60     48.00 o
   0  10   3       25.96        5.25     40.98 o
   1  10   3       28.10       -3.33     45.64 o
   2  10   3     6025.99     5629.45    130.08 o
   3  10   3     1101.41     1139.60     55.91 o
   4  10   3     1905.70     1837.64     63.96 o
   5  10   3       57.78       57.22     34.95 o
   6  10   3       14.50       18.74     54.08 o
   7  10   3      117.06       88.42     49.28 o
   8  10   3     5427.10     5653.73    139.99 o
   9  10   3       72.02       63.37     53.19 o
  10  10   3      403.80      447.39     64.73 o
  11  10   3      140.22      105.80    106.40 o
  12  10   3       34.36       -1.50    191.74 o
 -13  11   3      104.39      293.82    191.46 o
 -12  11   3     4390.87     4741.04    256.13 o
 -11  11   3       27.69      107.39    197.20 o
 -10  11   3     6726.13     6108.98    265.27 o
  -9  11   3       87.81      266.75    115.66 o
  -8  11   3      175.78       68.54     95.80 o
  -7  11   3     2315.05     2250.62     98.07 o
  -6  11   3     6531.69     6161.64    151.80 o
  -5  11   3      788.04      674.80     69.62 o
  -4  11   3     2095.52     2217.53     84.86 o
  -3  11   3       35.44       34.15     36.28 o
  -2  11   3      120.59      133.31     46.20 o
  -1  11   3      777.90      757.78     58.32 o
   0  11   3     7437.91     7427.61    155.49 o
   1  11   3       69.81       58.22     54.45 o
   2  11   3     2863.28     2838.39     86.61 o
   3  11   3      248.93      127.18     54.57 o
   4  11   3      372.22      490.25     88.28 o
   5  11   3      447.04      473.71     46.82 o
   6  11   3     4330.96     4305.80    151.09 o
   7  11   3      822.53      801.78     77.47 o
   8  11   3      547.05      456.00     65.55 o
   9  11   3      300.07      302.08     80.03 o
  10  11   3     2272.09     2498.64    112.24 o
  11  11   3       97.10       30.64     94.93 o
  12  11   3       79.08      120.78    141.22 o
 -12  12   3       54.79      115.53    115.86 o
 -11  12   3       82.08      160.50    113.22 o
 -10  12   3     2242.91     1975.89    176.24 o
  -9  12   3     1833.75     1716.00    213.16 o
  -8  12   3     3159.32     3139.43    194.60 o
  -7  12   3     3173.09     3171.56    102.73 o
  -6  12   3     1793.98     1798.24    105.42 o
  -5  12   3      800.36      852.09     93.18 o
  -4  12   3     8677.07     8614.97    182.41 o
  -3  12   3     5280.62     5317.16    117.32 o
  -2  12   3     2219.44     1974.26     77.47 o
  -1  12   3     3279.68     3203.85     96.30 o
   0  12   3        7.05       -7.35     50.35 o
   1  12   3      528.80      615.33     61.67 o
   2  12   3     1091.98     1100.07     69.89 o
   3  12   3     3205.37     3173.41    134.13 o
   4  12   3     1194.09     1246.79     70.40 o
   5  12   3      866.74      844.08     79.36 o
   6  12   3     2275.35     2417.34    103.47 o
   7  12   3       28.80       32.16     56.48 o
   8  12   3     1703.85     1737.04     94.06 o
   9  12   3      285.80      224.82    123.20 o
  10  12   3     1525.28     1786.19    240.69 o
  11  12   3      189.13       88.84    239.06 o
  12  12   3      202.36      296.67    336.06 o
 -12  13   3       49.39     -131.46    157.18 o
 -11  13   3     1320.48     1544.65    319.62 o
 -10  13   3      487.75      412.48    124.21 o
  -9  13   3      201.12      305.40    119.74 o
  -8  13   3       39.19       45.54     62.93 o
  -7  13   3      721.65      675.78     87.89 o
  -6  13   3      160.80       75.59     63.66 o
  -5  13   3     2200.77     2288.46    120.08 o
  -4  13   3        0.43       35.35     82.66 o
  -3  13   3      629.52      754.99     67.15 o
  -2  13   3     1688.67     1702.91     86.29 o
  -1  13   3     3469.96     3506.94    110.44 o
   0  13   3      683.11      734.91     68.56 o
   1  13   3     2396.96     2505.91     89.20 o
   2  13   3      120.00       32.15     63.99 o
   3  13   3      128.86       76.86     69.28 o
   4  13   3     1849.72     1958.62     86.75 o
   5  13   3     7367.59     7367.29    187.12 o
   6  13   3       84.98       58.65    105.30 o
   7  13   3      209.73      212.87     64.02 o
   8  13   3      228.45      132.49     65.07 o
   9  13   3      289.46      445.12     71.50 o
  10  13   3      382.43      212.80    149.39 o
  11  13   3     1059.53      967.03    128.24 o
 -11  14   3      169.99      387.52    140.52 o
 -10  14   3       28.38       48.13    119.79 o
  -9  14   3     5121.31     5340.89    265.17 o
  -8  14   3      235.90      165.47     70.90 o
  -7  14   3        1.17      -18.38     53.53 o
  -6  14   3     4351.11     4036.09    146.21 o
  -5  14   3      901.09      857.49    109.78 o
  -4  14   3      598.59      563.66     95.22 o
  -3  14   3     9911.49    10147.48    223.56 o
  -2  14   3       12.17       43.66     64.37 o
  -1  14   3        8.62      -32.43     61.31 o
   0  14   3     6237.87     6394.15    149.77 o
   1  14   3     7043.79     7091.90    157.40 o
   2  14   3      223.13      317.02     79.47 o
   3  14   3     7479.87     7566.37    184.41 o
   4  14   3        0.52      -54.96     54.96 o
   5  14   3      657.32      687.14     70.15 o
   6  14   3       33.16       28.75     83.26 o
   7  14   3     5027.73     4959.42    151.74 o
   8  14   3      293.24      267.29     73.03 o
   9  14   3     2962.30     3303.76    179.08 o
  10  14   3      741.50      706.83    112.35 o
  11  14   3      159.92      175.44    203.98 o
 -11  15   3       48.88      259.69    172.69 o
 -10  15   3      295.13      190.77    124.68 o
  -9  15   3       13.51       48.58    190.71 o
  -8  15   3       13.86     -134.02    134.02 o
  -7  15   3     2879.13     3045.17    162.27 o
  -6  15   3     1625.83     1715.01    126.85 o
  -5  15   3      458.17      406.40     75.91 o
  -4  15   3       36.79      -75.58     75.58 o
  -3  15   3      910.73      865.08     71.21 o
  -2  15   3     1188.10     1163.78     94.81 o
  -1  15   3    12990.76    12603.29    269.50 o
   0  15   3     2057.75     1904.77    109.24 o
   1  15   3      310.20      350.22     85.92 o
   2  15   3      173.28       39.99     95.52 o
   3  15   3        0.27       -2.24     90.88 o
   4  15   3     2348.79     2425.75    101.47 o
   5  15   3     3681.47     4060.03    180.41 o
   6  15   3     1148.32     1251.59    166.65 o
   7  15   3       75.39       82.97     98.12 o
   8  15   3      362.01      344.19     77.45 o
   9  15   3      143.73      282.36    172.41 o
  10  15   3     1062.85     1279.74    170.62 o
 -10  16   3      992.51      710.90    228.95 o
  -9  16   3     1758.44     1640.30    152.71 o
  -8  16   3     1892.43     1833.46    153.27 o
  -7  16   3       71.25     -114.90    114.90 o
  -6  16   3        0.56      -70.02     70.02 o
  -5  16   3       86.43       63.49     73.86 o
  -4  16   3     2621.57     2571.11    205.10 o
  -3  16   3     4428.06     4516.31    219.68 o
  -2  16   3     1129.56     1193.30     95.58 o
  -1  16   3       48.31      181.68     85.58 o
   0  16   3      238.63      129.19     85.83 o
   1  16   3      380.12      400.62     94.23 o
   2  16   3     5285.09     5428.18    167.28 o
   3  16   3      991.71      997.10    139.75 o
   4  16   3      362.36      597.35    108.10 o
   5  16   3      120.64      227.04     86.02 o
   6  16   3     2207.84     2278.32    132.12 o
   7  16   3     2237.82     2406.95    169.36 o
   8  16   3     6054.61     6397.67    265.21 o
   9  16   3      463.20      576.92    104.62 o
  -9  17   3      513.86      487.80    143.02 o
  -8  17   3      972.38     1048.39    133.83 o
  -7  17   3      473.08      317.46    119.42 o
  -6  17   3      695.10      755.54    123.00 o
  -5  17   3      118.68       23.85     79.99 o
  -4  17   3      502.25      381.19     92.38 o
  -3  17   3     2166.62     2223.51    105.83 o
  -2  17   3     2257.45     2459.15    138.46 o
  -1  17   3        3.20       27.90     80.85 o
   0  17   3     5512.04     5593.63    235.99 o
   1  17   3      850.44      958.62    106.27 o
   2  17   3       54.53       59.73     84.02 o
   3  17   3     2751.17     2713.84    131.48 o
   4  17   3     1201.91     1295.41    119.04 o
   5  17   3     1773.93     1742.55    124.45 o
   6  17   3     4373.51     4644.35    223.09 o
   7  17   3      956.92     1087.29    167.31 o
   8  17   3       37.76      -45.87     85.27 o
  -8  18   3     5400.16     5207.90    230.48 o
  -7  18   3      231.05      179.63    110.82 o
  -6  18   3        2.45      187.99    108.08 o
  -5  18   3     1643.73     1911.83    154.48 o
  -4  18   3      661.44      618.70    100.66 o
  -3  18   3       78.07      226.96    196.52 o
  -2  18   3     7756.43     7733.65    230.64 o
  -1  18   3       72.64       78.03    152.39 o
   0  18   3      146.46      283.25    116.32 o
   1  18   3     2895.57     2931.93    167.03 o
   2  18   3      235.03      274.61     93.07 o
   3  18   3       25.46       28.54    205.69 o
   4  18   3     4102.25     4466.18    149.31 o
   5  18   3      264.69      221.63     93.89 o
   6  18   3     1687.48     1880.48    133.23 o
   7  18   3      121.24       47.32    146.46 o
  -7  19   3      744.64      810.91    137.46 o
  -6  19   3      132.64       78.19    109.59 o
  -5  19   3     1933.98     2021.40    131.13 o
  -4  19   3     1588.67     1461.82    216.80 o
  -3  19   3      389.47      115.30    152.87 o
  -2  19   3       66.86       68.28     81.48 o
  -1  19   3     1213.40     1290.72    121.91 o
   0  19   3      114.17      180.89     97.39 o
   1  19   3     2566.56     2458.86    315.52 o
   2  19   3      689.62      732.40    203.70 o
   3  19   3        4.22       37.33    125.62 o
   4  19   3      261.33      425.17     77.97 o
   5  19   3     1396.92     1232.59    135.35 o
   6  19   3      712.97      768.34    125.01 o
  -5  20   3      694.50      699.81    131.21 o
  -4  20   3      186.23      152.30    116.80 o
  -3  20   3     3040.55     2949.11    404.62 o
  -2  20   3     3479.46     3485.89    164.56 o
  -1  20   3      720.19      833.50    149.86 o
   0  20   3       14.70      244.50    118.92 o
   1  20   3      159.88      159.30     97.25 o
   2  20   3        7.02      -58.30    124.59 o
   3  20   3     1022.38     1342.91    166.26 o
   4  20   3     1135.51     1025.14    144.67 o
   5  20   3        6.88     -135.96    135.96 o
  -3  21   3      190.18      245.63    176.67 o
  -2  21   3      370.33      491.59    157.50 o
  -1  21   3     2029.47     2265.89    146.94 o
   0  21   3       61.10      149.32     95.29 o
   1  21   3      955.23      912.93    126.35 o
   2  21   3      437.63      560.59    110.35 o
 -12   0   4     1041.63     1047.22    141.36 o
 -10   0   4     9060.04     8772.20    252.37 o
  -8   0   4     2789.08     2960.48    140.57 o
  -6   0   4       79.67       36.03     55.05 o
  -4   0   4    34385.98    34005.89    371.89 o
  -2   0   4     4816.72     4486.09    107.74 o
   0   0   4    30999.00    32952.60    486.10 o
   2   0   4        8.85        2.09     27.72 o
   4   0   4      440.33      367.19     40.98 o
   6   0   4     2939.77     3225.98    102.56 o
   8   0   4     1418.36     1498.00     83.51 o
  10   0   4        0.77      191.70    173.61 o
  12   0   4     2992.90     2972.49    314.19 o
 -14   1   4      639.53      996.67    276.58 o
 -13   1   4      928.59      925.33    151.07 o
 -12   1   4     2076.08     2094.36    135.26 o
 -11   1   4     1528.94     1554.40    108.78 o
 -10   1   4       78.72       30.38     65.41 o
  -9   1   4      626.99      624.14     75.93 o
  -8   1   4     1633.72     1515.52     79.21 o
  -7   1   4      406.30      374.56     61.97 o
  -6   1   4     8889.64     8529.96    133.66 o
  -5   1   4      848.57      761.46     36.64 o
  -4   1   4     1124.10     1445.28     44.26 o
  -3   1   4      143.12      127.63     22.83 o
  -2   1   4     2571.46     2678.72     48.65 o
  -1   1   4    19142.95    19882.75    198.18 o
   0   1   4      527.84      529.23     24.96 o
   1   1   4     2766.85     2609.33     57.20 o
   2   1   4        1.71      -14.89     14.89 o
   3   1   4     3130.53     3156.04     54.45 o
   4   1   4    20487.78    19234.58    211.04 o
   5   1   4     5549.62     5733.60     92.70 o
   6   1   4      119.65       69.55     26.44 o
   7   1   4        2.50       10.81     32.68 o
   8   1   4       16.55      -34.61     39.49 o
   9   1   4      571.17      549.82     87.32 o
  10   1   4     2774.14     2691.40    322.07 o
  11   1   4      148.90       42.99    126.03 o
  12   1   4      226.10       21.71    138.53 o
  13   1   4     1119.34      352.61    245.31 o
 -14   2   4      355.16      448.91    321.63 o
 -13   2   4     2059.99     2012.67    467.03 o
 -12   2   4        2.94       72.42     97.71 o
 -11   2   4      332.28      316.18     84.39 o
 -10   2   4     9673.21     9688.83    211.67 o
  -9   2   4    10836.42    10209.24    233.26 o
  -8   2   4      818.45     1004.30     83.84 o
  -7   2   4       79.98       28.50     45.99 o
  -6   2   4      746.58      740.76     59.18 o
  -5   2   4      430.53      315.86     29.56 o
  -4   2   4    19050.01    19445.76    171.91 o
  -3   2   4    10605.24    10940.14    112.80 o
  -2   2   4      168.28      132.28     26.61 o
  -1   2   4     3803.77     3949.06     61.66 o
   0   2   4     4290.09     4007.35     62.20 o
   1   2   4     2838.06     2742.58    105.18 o
   2   2   4    15512.25    15624.04    175.53 o
   3   2   4    10892.08    10926.58    136.36 o
   4   2   4     1071.99     1041.68     41.08 o
   5   2   4      225.17      121.89     29.63 o
   6   2   4      550.95      540.27     38.42 o
   7   2   4      757.05      749.99     45.70 o
   8   2   4     5751.71     5625.25    121.48 o
   9   2   4     1221.17     1370.93    104.79 o
  10   2   4        0.46      -37.71    110.34 o
  11   2   4     5354.35     5308.01    277.90 o
  12   2   4        4.77     -132.67    134.43 o
  13   2   4      437.30      158.42    242.98 o
 -15   3   4       50.64      234.64    147.87 o
 -14   3   4      360.40      343.18    146.32 o
 -13   3   4     1544.49     1275.95    157.24 o
 -12   3   4      688.61      706.77    121.91 o
 -11   3   4     3975.39     4320.34    186.38 o
 -10   3   4     2729.75     2915.51    176.14 o
  -9   3   4     7095.07     6826.19    172.98 o
  -8   3   4        1.36      -58.80     63.03 o
  -7   3   4     6130.43     6042.74    132.61 o
  -6   3   4      687.70      589.84     57.30 o
  -5   3   4    10005.49     9819.76    122.93 o
  -4   3   4    13590.25    14034.22    133.97 o
  -3   3   4    16167.30    16684.79    168.27 o
  -2   3   4      379.44      370.10     28.01 o
  -1   3   4     8176.13     7575.80     91.01 o
   0   3   4     3099.61     2923.84     66.76 o
   1   3   4      166.49      190.17     21.74 o
   2   3   4     7749.26     8055.85    106.41 o
   3   3   4    28658.80    28433.15    257.70 o
   4   3   4       33.99       57.35     24.10 o
   5   3   4     9753.28     9992.37    122.73 o
   6   3   4     1300.98     1382.12     51.49 o
   7   3   4      235.91      316.01     38.61 o
   8   3   4      981.07     1004.30     56.02 o
   9   3   4    11915.16    11637.61    236.44 o
  10   3   4     2011.28     1889.66    121.21 o
  11   3   4     4806.79     4929.38    277.00 o
  12   3   4      378.33      415.15    248.93 o
  13   3   4      918.32     1046.26    299.08 o
  14   3   4       92.39       85.76    259.13 o
 -14   4   4       72.36      262.60    137.77 o
 -13   4   4     1137.80      870.21    144.55 o
 -12   4   4     2244.56     2257.03    150.73 o
 -11   4   4     4010.84     4081.85    180.75 o
 -10   4   4       42.98       21.38     87.28 o
  -9   4   4     4324.30     3920.86    185.23 o
  -8   4   4      226.46      299.13     80.38 o
  -7   4   4      128.42      148.25     44.07 o
  -6   4   4       64.06       34.18     46.14 o
  -5   4   4    19051.82    17884.04    203.01 o
  -4   4   4        0.47       22.22     19.44 o
  -3   4   4     5687.80     5965.32     73.53 o
  -2   4   4     1897.56     1922.62     53.87 o
  -1   4   4      406.22      408.36     33.04 o
   0   4   4     2691.25     2840.90     84.37 o
   1   4   4    48391.74    48406.35    589.06 o
   2   4   4        7.91        8.86     22.00 o
   3   4   4     9623.30     9175.11    117.06 o
   4   4   4     8418.54     8749.86    111.19 o
   5   4   4     1522.33     1460.79     42.38 o
   6   4   4      113.09      104.06     31.93 o
   7   4   4     5439.28     5614.38    104.91 o
   8   4   4     1235.01     1301.03     95.74 o
   9   4   4     3731.13     4046.97    117.54 o
  10   4   4       49.01      -33.02     66.94 o
  11   4   4     2605.70     2358.70    197.18 o
  12   4   4      826.45      546.08    266.21 o
  13   4   4     2001.17     1391.48    319.18 o
  14   4   4      274.30     -165.82    239.76 o
 -14   5   4     1968.56     1882.77    195.28 o
 -13   5   4     1919.25     2006.95    186.64 o
 -12   5   4     1034.70      963.49    146.87 o
 -11   5   4        5.70       56.20     84.30 o
 -10   5   4     2255.46     2155.15    131.76 o
  -9   5   4     2504.69     2792.29    139.27 o
  -8   5   4    13824.64    13683.90    270.37 o
  -7   5   4     4054.16     4125.07    137.79 o
  -6   5   4     5106.61     5547.90    128.61 o
  -5   5   4        3.47       15.32     28.72 o
  -4   5   4     7940.18     8994.84    146.18 o
  -3   5   4     8419.26     8430.03    100.40 o
  -2   5   4     3605.99     3433.82     71.60 o
  -1   5   4     9214.06     8595.69    133.00 o
   0   5   4     4538.66     4829.41    105.75 o
   1   5   4     1949.62     1923.73     69.19 o
   2   5   4     1078.74     1165.98     48.05 o
   3   5   4    21450.27    20845.35    238.23 o
   4   5   4    14425.58    13809.61    174.06 o
   5   5   4     2791.47     2903.88     60.04 o
   6   5   4      328.33      302.35     37.49 o
   7   5   4      827.43      774.24     48.81 o
   8   5   4      113.17        0.97     48.31 o
   9   5   4     7137.19     7192.12    154.34 o
  10   5   4     2866.89     3010.02    114.43 o
  11   5   4      911.06      971.92    222.20 o
  12   5   4      665.51      373.35    269.58 o
  13   5   4      890.69      418.12    284.13 o
 -14   6   4      414.29      270.59    156.29 o
 -13   6   4      612.10      726.68    138.74 o
 -12   6   4      944.76      721.70    163.61 o
 -11   6   4     2943.96     2875.17    430.94 o
 -10   6   4     2508.56     2432.36    142.29 o
  -9   6   4      148.77      160.55     82.90 o
  -8   6   4     1561.12     1614.39    247.62 o
  -7   6   4     4014.96     3869.33    142.60 o
  -6   6   4     3500.60     3375.57    104.80 o
  -5   6   4     1024.21      850.22     38.68 o
  -4   6   4    17343.59    16723.11    181.43 o
  -3   6   4      358.19      338.21     52.22 o
  -2   6   4     3508.07     3634.03     64.75 o
  -1   6   4     5060.99     5047.39     99.64 o
   0   6   4    19173.96    18536.25    243.23 o
   1   6   4     1530.23     1307.34     59.43 o
   2   6   4    15412.22    14832.93    197.78 o
   3   6   4      117.41      132.88     27.01 o
   4   6   4      876.45      997.14     49.74 o
   5   6   4      200.32      275.99     33.81 o
   6   6   4    11464.62    12147.98    160.59 o
   7   6   4     2672.57     2744.51     76.59 o
   8   6   4     5762.42     5881.01    137.00 o
   9   6   4      212.77      139.97     52.20 o
  10   6   4      190.38      180.43     60.00 o
  11   6   4     1281.70     1190.49    220.62 o
  12   6   4     3072.71     3107.32    206.58 o
  13   6   4      541.79       41.31    273.76 o
 -14   7   4     1775.86     1669.02    188.68 o
 -13   7   4       19.55       99.99    120.04 o
 -12   7   4     4004.52     3717.04    223.80 o
 -11   7   4      819.39      831.75    135.10 o
 -10   7   4      129.14      271.16    143.91 o
  -9   7   4      183.33       93.72     87.65 o
  -8   7   4     4401.33     4040.52    149.81 o
  -7   7   4     1861.14     1882.46    105.98 o
  -6   7   4    20882.82    21574.33    370.76 o
  -5   7   4       37.02      -10.06     44.47 o
  -4   7   4        1.02        7.75     41.95 o
  -3   7   4     1452.65     1737.16     62.45 o
  -2   7   4    15343.78    15168.40    187.56 o
  -1   7   4     1466.90     1505.73     65.65 o
   0   7   4    14674.00    14417.79    228.05 o
   1   7   4     5035.45     5347.40    136.97 o
   2   7   4     1561.60     1423.12     72.70 o
   3   7   4       54.96       75.88     29.73 o
   4   7   4    16769.29    16630.64    227.06 o
   5   7   4     5181.76     5204.81     94.45 o
   6   7   4     3072.95     2892.89     79.55 o
   7   7   4     1103.78     1063.40     59.79 o
   8   7   4     4370.43     4433.49    120.43 o
   9   7   4       15.78      -18.99     83.47 o
  10   7   4     5308.13     5535.33    169.71 o
  11   7   4     3872.83     3551.83    255.90 o
  12   7   4     2337.88     2165.03    179.03 o
  13   7   4       17.15     -245.63    245.63 o
 -14   8   4     2097.84     2112.03    201.11 o
 -13   8   4      872.91      724.34    184.95 o
 -12   8   4      468.16      264.95    118.09 o
 -11   8   4      454.73      353.38    111.99 o
 -10   8   4     2327.33     2421.73    168.64 o
  -9   8   4     3760.77     3855.20    207.39 o
  -8   8   4     5349.38     5357.35    172.17 o
  -7   8   4     3723.61     3695.73    163.54 o
  -6   8   4      192.97      190.94     65.29 o
  -5   8   4     1507.71     1553.19     64.67 o
  -4   8   4     8350.92     8245.17    130.64 o
  -3   8   4     1395.09     1410.00     60.77 o
  -2   8   4     1461.65     1378.06     61.72 o
  -1   8   4     2599.52     2514.82     70.77 o
   0   8   4      255.21      417.32     51.40 o
   1   8   4       17.85      -19.99     40.32 o
   2   8   4      984.41      884.34     60.41 o
   3   8   4     5964.45     5923.56    111.55 o
   4   8   4       89.19       25.79     42.71 o
   5   8   4      878.37      937.39     49.85 o
   6   8   4     7178.26     7795.15    132.60 o
   7   8   4     1961.77     1979.40     86.51 o
   8   8   4     8117.47     8082.59    164.71 o
   9   8   4     1097.91     1248.54     97.74 o
  10   8   4      820.45      802.77    126.77 o
  11   8   4       58.06       20.72    101.46 o
  12   8   4      657.53      191.46    287.59 o
  13   8   4     2170.20     1794.17    381.47 o
 -13   9   4     2133.31     2326.03    203.96 o
 -12   9   4     5642.40     5944.08    411.01 o
 -11   9   4       97.08      231.60    113.86 o
 -10   9   4       25.02       32.70    111.36 o
  -9   9   4      699.63      587.42    123.39 o
  -8   9   4      146.87      125.87     96.87 o
  -7   9   4     4559.24     4344.24    187.64 o
  -6   9   4     5161.59     5041.50    107.38 o
  -5   9   4     1130.24     1136.13     72.01 o
  -4   9   4     3354.00     3537.93     91.05 o
  -3   9   4      181.51      158.77     48.06 o
  -2   9   4      178.20      248.20     42.14 o
  -1   9   4     4016.89     3640.46     71.90 o
   0   9   4     5579.70     5575.06    122.82 o
   1   9   4      974.27     1010.08     56.50 o
   2   9   4     1341.69     1422.37     75.71 o
   3   9   4      658.86      601.23     56.58 o
   4   9   4       32.80        7.90     42.68 o
   5   9   4     8512.17     8814.79    174.08 o
   6   9   4      798.97      900.54     72.02 o
   7   9   4      446.98      494.64     59.88 o
   8   9   4     2806.98     2908.86    102.41 o
   9   9   4     3760.57     3593.28    158.09 o
  10   9   4     1868.41     2050.38    101.08 o
  11   9   4     1217.08     1217.61    454.93 o
  12   9   4       16.99     -234.62    275.93 o
 -13  10   4     1828.37     1499.56    263.27 o
 -12  10   4       13.41       25.34    113.97 o
 -11  10   4     1889.59     1556.09    243.66 o
 -10  10   4        3.77      -73.34     88.60 o
  -9  10   4     6957.79     6321.94    260.48 o
  -8  10   4      233.58      105.98    107.16 o
  -7  10   4      269.83      207.69    105.96 o
  -6  10   4      716.46      704.88     59.84 o
  -5  10   4     3284.69     3141.45    105.90 o
  -4  10   4       98.76       48.15     50.82 o
  -3  10   4      880.09      835.55     64.08 o
  -2  10   4      144.79      186.50     45.77 o
  -1  10   4     1624.80     1658.79     60.18 o
   0  10   4     1610.98     1633.83     64.10 o
   1  10   4     9909.18    10154.24    156.59 o
   2  10   4     1698.07     1885.25     76.50 o
   3  10   4      310.25      360.21     51.20 o
   4  10   4     1250.17     1365.85     65.65 o
   5  10   4      345.55      313.28     59.92 o
   6  10   4       75.89       11.01     55.19 o
   7  10   4     1886.12     1974.94     81.61 o
   8  10   4        7.94      -26.45     53.92 o
   9  10   4      465.24      408.56     67.19 o
  10  10   4        8.69      101.09     57.45 o
  11  10   4      164.04      -54.90    287.27 o
  12  10   4      220.92     -285.58    285.58 o
 -13  11   4     3048.65     3278.60    232.25 o
 -12  11   4      318.19      314.00    130.39 o
 -11  11   4     1674.10     1764.56    170.12 o
 -10  11   4      472.50      442.16    125.44 o
  -9  11   4      101.25      -26.24    189.73 o
  -8  11   4       29.03      -61.50     97.21 o
  -7  11   4     5498.51     5607.24    135.62 o
  -6  11   4     2364.74     2265.22    128.80 o
  -5  11   4        2.21       10.94     54.07 o
  -4  11   4      438.31      339.63     73.04 o
  -3  11   4       73.59      125.70     59.07 o
  -2  11   4       11.33       34.88     56.69 o
  -1  11   4     9080.67     8900.38    141.84 o
   0  11   4     3019.41     3043.69     92.95 o
   1  11   4      803.12      770.71     63.60 o
   2  11   4       64.27       29.32     56.58 o
   3  11   4     2420.00     2495.49     77.68 o
   4  11   4       80.14       76.17     63.13 o
   5  11   4      905.39     1122.79     63.81 o
   6  11   4      124.54      127.10     59.66 o
   7  11   4      503.03      564.94     59.26 o
   8  11   4      392.64      479.74     66.58 o
   9  11   4     3366.60     3237.59    127.60 o
  10  11   4       76.23      121.62    113.17 o
  11  11   4      217.40       42.12    303.58 o
  12  11   4        4.82     -276.17    276.17 o
 -12  12   4      152.07      151.23    180.20 o
 -11  12   4      909.52      806.08    267.01 o
 -10  12   4     1238.26     1309.05    164.33 o
  -9  12   4     2923.26     2643.11    192.42 o
  -8  12   4     5396.98     5066.24    237.83 o
  -7  12   4      448.48      396.31     54.28 o
  -6  12   4        9.39      -44.03     74.61 o
  -5  12   4     3890.96     3654.18    131.65 o
  -4  12   4     2786.31     2647.95    119.31 o
  -3  12   4     3817.10     4125.54    107.37 o
  -2  12   4     2758.05     2872.48    124.40 o
  -1  12   4      960.14     1090.12     67.91 o
   0  12   4     2394.69     2490.44     86.47 o
   1  12   4     7917.54     7893.61    218.52 o
   2  12   4      344.63      435.48     72.98 o
   3  12   4     1034.56      962.94     89.32 o
   4  12   4       37.22       27.89     53.61 o
   5  12   4      838.84      818.48     61.14 o
   6  12   4     1063.90     1134.83     80.14 o
   7  12   4      413.59      474.34     69.89 o
   8  12   4      664.45      633.76     73.68 o
   9  12   4       15.04      -31.81     56.63 o
  10  12   4       28.24      -11.46    165.21 o
  11  12   4       18.14     -259.78    297.55 o
 -12  13   4     2350.82     2531.27    213.73 o
 -11  13   4      138.38     -141.66    150.51 o
 -10  13   4     2082.55     1840.15    182.43 o
  -9  13   4      396.43      491.51    125.62 o
  -8  13   4      157.05       70.49    132.54 o
  -7  13   4      952.52      997.83    108.23 o
  -6  13   4      525.88      676.13    143.06 o
  -5  13   4        4.60      -36.34     67.72 o
  -4  13   4     1557.02     1262.33    101.08 o
  -3  13   4     2540.82     2447.81     96.34 o
  -2  13   4     4468.84     4503.64    152.49 o
  -1  13   4     1591.53     1337.35     98.62 o
   0  13   4     6451.52     6417.53    143.69 o
   1  13   4       57.07       99.18     69.65 o
   2  13   4      269.70      281.83     76.52 o
   3  13   4      251.23      183.63     77.98 o
   4  13   4     3394.02     3409.35    102.53 o
   5  13   4     1772.79     1967.38     78.98 o
   6  13   4     1023.16     1029.28    107.51 o
   7  13   4      711.76      642.27     76.53 o
   8  13   4     1266.88     1390.51     92.33 o
   9  13   4      201.85      104.01     85.53 o
  10  13   4      487.01      717.68    161.06 o
  11  13   4     2074.00     1333.77    391.60 o
 -11  14   4       79.19      -42.13    173.49 o
 -10  14   4     2010.00     1843.77    186.77 o
  -9  14   4       94.58       20.71    109.47 o
  -8  14   4     2631.66     2241.49    182.42 o
  -7  14   4     1630.85     1655.61    215.77 o
  -6  14   4     2310.67     2262.72    114.00 o
  -5  14   4      417.48      350.22     77.14 o
  -4  14   4     1819.63     1861.61    118.88 o
  -3  14   4        4.02       -6.35     55.36 o
  -2  14   4     1329.09     1362.28    136.75 o
  -1  14   4     3840.66     3751.99    156.22 o
   0  14   4     8488.39     8347.15    240.37 o
   1  14   4      397.66      427.60     85.39 o
   2  14   4     3286.42     3140.82    125.75 o
   3  14   4      444.73      244.20     78.28 o
   4  14   4     3674.81     3574.69    111.86 o
   5  14   4      288.57      190.51     52.12 o
   6  14   4     7446.21     7663.56    189.83 o
   7  14   4        3.09       61.58     92.76 o
   8  14   4     5040.45     4905.58    162.58 o
   9  14   4      753.50      881.47    106.92 o
  10  14   4       31.94       49.81    198.85 o
 -10  15   4        8.18       72.70    126.77 o
  -9  15   4       55.30      -62.66    169.15 o
  -8  15   4     4858.92     5346.10    520.60 o
  -7  15   4     1878.43     1964.61    151.48 o
  -6  15   4       41.57      -16.91    113.41 o
  -5  15   4      415.52      423.65     83.32 o
  -4  15   4      424.32      320.74    166.54 o
  -3  15   4     1307.94     1256.74     78.30 o
  -2  15   4     6367.85     6793.27    189.01 o
  -1  15   4     1666.65     1745.99    101.92 o
   0  15   4     1046.17     1292.43    110.73 o
   1  15   4      124.39      135.26     89.15 o
   2  15   4      418.83      499.12     87.73 o
   3  15   4     1648.60     1667.82    106.96 o
   4  15   4     3806.59     3952.51    126.38 o
   5  15   4      845.56      856.96     66.76 o
   6  15   4     1112.72     1304.22    101.74 o
   7  15   4       46.03       12.30    141.55 o
   8  15   4     1923.30     1843.03    242.11 o
   9  15   4      999.05     1144.13    155.12 o
  10  15   4     3015.28     4323.71    345.86 o
 -10  16   4      675.66      565.88    146.03 o
  -9  16   4     1421.40     1818.31    185.31 o
  -8  16   4      515.30      173.40    128.10 o
  -7  16   4      166.72     -109.82    154.58 o
  -6  16   4      164.91       38.31    155.64 o
  -5  16   4     4121.80     3894.86    163.86 o
  -4  16   4     1548.94     1686.72    124.99 o
  -3  16   4      748.63      881.14    120.64 o
  -2  16   4     1599.16     1534.62    102.14 o
  -1  16   4       25.00      -22.47     74.96 o
   0  16   4      377.19      349.71     87.72 o
   1  16   4     6664.11     6392.69    203.31 o
   2  16   4       20.69      -21.67    100.08 o
   3  16   4     2307.54     2242.12    148.73 o
   4  16   4      305.30      362.99     65.77 o
   5  16   4      732.99      826.67    169.94 o
   6  16   4     4582.37     5185.32    182.97 o
   7  16   4     5874.47     5886.18    216.22 o
   8  16   4       10.05      189.56    170.84 o
   9  16   4      308.71      482.98    221.60 o
  -9  17   4     1186.09      992.21    281.97 o
  -8  17   4     1086.75      684.24    127.32 o
  -7  17   4     3110.33     3099.57    183.02 o
  -6  17   4      377.64      371.31    165.56 o
  -5  17   4      178.35      189.75     82.54 o
  -4  17   4     1085.96     1110.91    109.50 o
  -3  17   4     2461.21     2954.83    215.98 o
  -2  17   4      167.41      297.41    114.78 o
  -1  17   4     9084.84     8524.05    284.23 o
   0  17   4     2344.94     2213.51    132.77 o
   1  17   4      103.11       35.08     88.70 o
   2  17   4       69.34      -14.62     86.30 o
   3  17   4     1754.73     1835.24    131.96 o
   4  17   4     1124.41     1201.00     91.43 o
   5  17   4     3823.82     4143.84    185.00 o
   6  17   4      752.52      753.68    105.22 o
   7  17   4       33.69      -20.96    117.58 o
   8  17   4       19.87       74.75    203.72 o
  -8  18   4      523.04      373.29    189.78 o
  -7  18   4        1.73      -15.25    108.89 o
  -6  18   4        1.75     -117.10    117.10 o
  -5  18   4       19.08       71.56     81.13 o
  -4  18   4      428.09      453.72    140.84 o
  -3  18   4     6210.51     6820.50    338.74 o
  -2  18   4      548.91      552.12    168.71 o
  -1  18   4      214.42      192.04     92.31 o
   0  18   4      856.01      982.45    109.84 o
   1  18   4      690.12      729.06    224.78 o
   2  18   4     1387.19     1412.33    197.51 o
   3  18   4      533.75      497.27    180.86 o
   4  18   4      457.59      512.68     79.56 o
   5  18   4     3342.34     3318.92    177.32 o
   6  18   4       22.74     -187.13    418.44 o
   7  18   4     1261.69     1314.30    165.36 o
  -7  19   4     1534.52     1464.55    271.19 o
  -6  19   4      434.52      441.27    119.37 o
  -5  19   4      154.18      118.51    110.74 o
  -4  19   4      537.61      616.09    125.10 o
  -3  19   4       38.94      -27.98    282.36 o
  -2  19   4     1746.79     1765.03    122.66 o
  -1  19   4     1186.78     1192.13    121.02 o
   0  19   4      927.14      902.43    118.46 o
   1  19   4      338.20      315.57    103.31 o
   2  19   4       31.21      129.91     93.36 o
   3  19   4        2.20      -64.79     70.20 o
   4  19   4     2186.56     2302.09    130.08 o
   5  19   4     1081.06     1108.74    189.06 o
   6  19   4      164.57       16.49    183.02 o
  -5  20   4      274.20      331.47    121.05 o
  -4  20   4     1324.48     1275.82    170.52 o
  -3  20   4      452.36      298.77    111.76 o
  -2  20   4      283.35      408.67    255.16 o
  -1  20   4       21.20       11.79     88.07 o
   0  20   4      304.60      491.79    132.98 o
   1  20   4        3.10      154.14    148.09 o
   2  20   4      381.87      464.50    110.47 o
   3  20   4      121.27       16.99    148.92 o
   4  20   4      317.66      422.53    113.40 o
  -2  21   4      944.10     1040.70    190.58 o
  -1  21   4      180.29       41.24    171.49 o
   0  21   4       77.93      148.86    122.63 o
   1  21   4      273.15      271.93    104.09 o
 -13   0   5      209.28      593.98    251.02 o
 -11   0   5     6583.40     6638.71    230.72 o
  -9   0   5     2120.45     2201.49    137.29 o
  -7   0   5      271.70      202.30     86.00 o
  -5   0   5    23810.36    25412.68    323.43 o
  -3   0   5      212.44      188.59     37.70 o
  -1   0   5      269.66      293.46     28.08 o
   1   0   5       57.11      166.64     43.81 o
   3   0   5       76.99       13.05     25.35 o
   5   0   5    34691.20    34077.37    499.61 o
   7   0   5        2.98        8.20     51.08 o
   9   0   5      877.47      743.16    149.62 o
  11   0   5     7125.41     7640.62    465.46 o
  13   0   5      411.45     -186.96    186.96 o
 -14   1   5      109.20      225.97    163.08 o
 -13   1   5      274.37      367.92    112.10 o
 -12   1   5      635.21      736.10    103.56 o
 -11   1   5       44.85      109.45     68.64 o
 -10   1   5     5139.13     4749.47    140.95 o
  -9   1   5    11442.37    11530.44    269.78 o
  -8   1   5       27.51       10.60     64.24 o
  -7   1   5        4.52      -14.63     45.12 o
  -6   1   5        1.21      -38.15     38.15 o
  -5   1   5      128.43      246.88     33.00 o
  -4   1   5     2918.30     3345.78     60.91 o
  -3   1   5    26191.70    26014.01    230.88 o
  -2   1   5     1652.41     1551.91     45.56 o
  -1   1   5      720.44      805.38     29.19 o
   0   1   5     1440.16     1418.37     35.56 o
   1   1   5     8688.11     9360.54    140.59 o
   2   1   5        0.65      -14.08     14.08 o
   3   1   5    18013.85    18297.74    186.67 o
   4   1   5      561.56      534.67     36.56 o
   5   1   5        9.72       -7.23     27.73 o
   6   1   5      109.90       61.60     33.59 o
   7   1   5      115.17       93.05     38.40 o
   8   1   5        5.90       27.78     41.33 o
   9   1   5     6603.74     6786.12    178.59 o
  10   1   5      536.07      388.86    130.69 o
  11   1   5        0.55      -70.19    124.34 o
  12   1   5     2144.69     2027.92    203.55 o
  13   1   5      586.66      221.52    238.00 o
 -14   2   5      178.32      210.70    141.16 o
 -13   2   5       97.81      139.74    169.43 o
 -12   2   5      424.87      491.26     97.60 o
 -11   2   5     2737.95     2731.28    129.31 o
 -10   2   5     7870.48     7666.33    193.60 o
  -9   2   5      189.27       75.30     98.54 o
  -8   2   5       94.71      118.69     58.77 o
  -7   2   5      396.40      301.32     53.16 o
  -6   2   5      289.37      327.02     44.49 o
  -5   2   5     3385.46     3239.01     75.19 o
  -4   2   5    15806.18    16052.86    158.27 o
  -3   2   5        7.27      -12.41     25.31 o
  -2   2   5     1530.25     1436.96     56.67 o
  -1   2   5     4352.63     4788.72     73.42 o
   0   2   5     1155.40     1053.42     31.51 o
   1   2   5    16144.02    15583.67    207.99 o
   2   2   5      318.16      271.21     33.62 o
   3   2   5        2.45      -19.39     19.39 o
   4   2   5    15637.41    16449.41    176.14 o
   5   2   5     2300.12     2262.76     65.51 o
   6   2   5     3982.96     3936.27     75.19 o
   7   2   5      434.96      418.42     44.25 o
   8   2   5     2324.01     2260.09     74.50 o
   9   2   5      140.24       84.42     64.95 o
  10   2   5     4131.51     4157.27    183.66 o
  11   2   5     1393.14     1279.88    172.11 o
  12   2   5      654.18      248.46    151.21 o
  13   2   5       75.33     -107.54    220.63 o
 -14   3   5     1448.93     1526.62    173.01 o
 -13   3   5      338.57      326.31    130.97 o
 -12   3   5     6548.03     6481.47    236.46 o
 -11   3   5     1019.03     1089.37    118.16 o
 -10   3   5     2020.20     2029.07    115.70 o
  -9   3   5     2502.82     2564.69    117.21 o
  -8   3   5     2493.07     2263.09    106.75 o
  -7   3   5     1249.25     1240.68     76.79 o
  -6   3   5     4145.00     4349.59    100.78 o
  -5   3   5      554.66      693.70     52.95 o
  -4   3   5     2325.33     2370.31     58.69 o
  -3   3   5     1559.68     1571.60     44.42 o
  -2   3   5    19596.83    20200.82    244.83 o
  -1   3   5      482.10      438.64     26.39 o
   0   3   5       61.11      104.09     21.64 o
   1   3   5      266.35      304.87     35.73 o
   2   3   5      265.77      133.32     30.62 o
   3   3   5     3308.22     3495.40     80.71 o
   4   3   5    13619.61    13010.19    148.19 o
   5   3   5     1561.86     1490.53     54.90 o
   6   3   5       69.87      100.46     31.54 o
   7   3   5     1648.31     1685.79     64.31 o
   8   3   5      480.83      621.88     60.58 o
   9   3   5     3772.09     3790.81    140.91 o
  10   3   5     4662.12     4952.33    185.76 o
  11   3   5      157.69       78.18    127.14 o
  12   3   5     1665.74     1282.41    286.30 o
  13   3   5       77.63     -230.68    230.68 o
 -14   4   5        6.62     -109.96    109.96 o
 -13   4   5        0.40       68.50    119.57 o
 -12   4   5     1956.35     1876.04    169.50 o
 -11   4   5       72.38       60.30     86.39 o
 -10   4   5     3446.28     3585.44    157.58 o
  -9   4   5       43.00      -65.45     67.86 o
  -8   4   5     1423.04     1468.59     94.57 o
  -7   4   5     1072.82     1189.29     81.06 o
  -6   4   5      703.29      528.75     55.29 o
  -5   4   5      899.94     1036.23     56.01 o
  -4   4   5    14823.02    14217.80    140.22 o
  -3   4   5     2211.47     2346.32     65.22 o
  -2   4   5     2267.53     1985.52     60.42 o
  -1   4   5     5730.58     5985.58     91.81 o
   0   4   5    16678.51    16157.49    215.63 o
   1   4   5     1398.96     1456.30     65.19 o
   2   4   5     8539.74     8755.65    153.55 o
   3   4   5     1395.30     1422.23     49.30 o
   4   4   5     5810.15     5968.23     97.67 o
   5   4   5     1943.99     1847.82     78.23 o
   6   4   5     5661.74     5665.20     96.64 o
   7   4   5      473.67      475.48     46.95 o
   8   4   5    10909.13    11119.23    179.03 o
   9   4   5       43.01      -57.19     57.19 o
  10   4   5     1135.46     1095.16    100.99 o
  11   4   5      561.59      476.88     90.96 o
  12   4   5      429.45      453.97    253.83 o
  13   4   5      265.97      -27.17    231.40 o
 -14   5   5     2628.08     2688.38    218.69 o
 -13   5   5     2157.48     1868.87    186.18 o
 -12   5   5     1978.65     2173.17    184.20 o
 -11   5   5      103.32       -2.20    128.84 o
 -10   5   5     2323.02     2304.38    207.39 o
  -9   5   5    14255.45    13066.83    273.43 o
  -8   5   5     4337.37     4512.89    158.28 o
  -7   5   5     2051.83     2085.18     80.58 o
  -6   5   5     4360.90     4652.97     97.78 o
  -5   5   5        1.14      -30.00     30.00 o
  -4   5   5    15673.31    16194.37    161.01 o
  -3   5   5     7814.96     7601.96    108.19 o
  -2   5   5    11660.94    11927.21    234.59 o
  -1   5   5     8241.14     8434.72    135.27 o
   0   5   5     2922.15     2689.61     74.54 o
   1   5   5      973.94     1017.68     51.73 o
   2   5   5    17372.30    16944.76    262.31 o
   3   5   5    12099.73    12511.20    192.51 o
   4   5   5    14534.90    14799.13    177.35 o
   5   5   5     2470.30     2330.05     63.18 o
   6   5   5     3712.36     3941.27     93.14 o
   7   5   5       10.71      -21.42     41.60 o
   8   5   5     4536.48     4588.57    121.49 o
   9   5   5     6078.31     6245.96    147.51 o
  10   5   5      850.77      838.12    126.77 o
  11   5   5      362.92      274.75     92.45 o
  12   5   5      226.37      -85.20    222.00 o
  13   5   5     1041.65      812.45    307.84 o
 -14   6   5      124.04      357.65    133.01 o
 -13   6   5      657.86      872.83    151.10 o
 -12   6   5     2362.75     2424.83    190.92 o
 -11   6   5      649.06      655.48    186.96 o
 -10   6   5     1159.44      932.97    129.51 o
  -9   6   5      597.00      462.53     98.83 o
  -8   6   5     1114.66      791.86     96.13 o
  -7   6   5     4276.71     4444.48    155.45 o
  -6   6   5      962.85      913.49     56.60 o
  -5   6   5     8708.75     8604.06    123.09 o
  -4   6   5      383.29      588.52     48.01 o
  -3   6   5       57.75       -4.76     27.90 o
  -2   6   5      930.94      856.08     54.52 o
  -1   6   5     7869.06     7876.37    134.50 o
   0   6   5     3911.76     3829.46     93.65 o
   1   6   5    12547.85    11135.52    188.42 o
   2   6   5     2688.83     2780.77     68.03 o
   3   6   5     2950.14     2974.59     72.63 o
   4   6   5      182.17      235.05     36.96 o
   5   6   5     6730.71     6801.79    113.72 o
   6   6   5     1144.87     1069.42     55.03 o
   7   6   5     3813.69     4060.89    105.67 o
   8   6   5      163.45      130.76     54.62 o
   9   6   5      169.75      156.88     77.93 o
  10   6   5     1215.17     1259.47     83.67 o
  11   6   5     1014.66     1071.54    116.18 o
  12   6   5      375.66      274.00    248.85 o
  13   6   5      370.69      -53.69    270.95 o
 -14   7   5      950.55     1101.68    360.33 o
 -13   7   5     3354.10     3492.40    226.57 o
 -12   7   5     1288.01     1134.49    154.55 o
 -11   7   5       32.85        2.63    101.10 o
 -10   7   5       68.44      -93.28     93.28 o
  -9   7   5     4148.71     4249.99    189.06 o
  -8   7   5     2464.76     2313.23    124.83 o
  -7   7   5    18910.25    19020.20    389.53 o
  -6   7   5      180.71       89.43    100.44 o
  -5   7   5      821.50      723.50     46.35 o
  -4   7   5       93.73      112.29     38.02 o
  -3   7   5    12501.72    11977.49    152.89 o
  -2   7   5       13.45      -29.16     29.16 o
  -1   7   5    14306.71    14105.19    204.80 o
   0   7   5     1476.32     1393.82     63.48 o
   1   7   5     6437.71     6304.83    136.84 o
   2   7   5     2733.11     2834.65     72.94 o
   3   7   5    22170.93    23196.37    292.23 o
   4   7   5      848.08      797.48     60.97 o
   5   7   5     7287.17     7064.83    147.76 o
   6   7   5      604.65      632.65     50.62 o
   7   7   5     5555.84     5579.19    136.24 o
   8   7   5       13.26       86.03     58.91 o
   9   7   5     4225.22     4391.56    124.29 o
  10   7   5      521.88      572.72     70.20 o
  11   7   5     1341.85     1554.32    151.39 o
  12   7   5       41.35     -216.54    236.95 o
  13   7   5      714.01      317.97    281.48 o
 -13   8   5       38.45      199.73    131.17 o
 -12   8   5      447.60      585.23    135.62 o
 -11   8   5      937.89      977.23    180.08 o
 -10   8   5      242.26      199.82    104.67 o
  -9   8   5      912.27      846.89    125.99 o
  -8   8   5        2.69      -21.06     97.81 o
  -7   8   5      575.97      569.53    150.77 o
  -6   8   5     4494.37     4566.88    116.90 o
  -5   8   5     9000.94     8762.08    141.25 o
  -4   8   5     1186.57     1147.75     57.91 o
  -3   8   5      143.87      199.94     45.93 o
  -2   8   5       64.29       95.73     36.95 o
  -1   8   5      914.42     1009.46     76.79 o
   0   8   5     2980.12     2528.42     92.28 o
   1   8   5     4246.78     3687.60    130.16 o
   2   8   5      133.57      170.55     53.64 o
   3   8   5     1128.33     1231.12     61.72 o
   4   8   5      204.62      105.38     40.14 o
   5   8   5     4121.80     4134.08    135.84 o
   6   8   5     4215.31     4408.05    103.51 o
   7   8   5     1659.78     1880.99     80.30 o
   8   8   5        1.07      -46.20     46.20 o
   9   8   5     2764.76     2883.90    105.97 o
  10   8   5     1543.19     1312.11    176.22 o
  11   8   5     1684.89     1536.72    337.18 o
  12   8   5      596.90      123.70    266.53 o
 -13   9   5     1296.89     1285.10    204.36 o
 -12   9   5      254.08      258.65    119.70 o
 -11   9   5      170.87      263.79    119.90 o
 -10   9   5      109.58      -87.57     87.57 o
  -9   9   5        1.61       12.91    137.28 o
  -8   9   5     2330.20     2150.82    162.93 o
  -7   9   5     3259.81     3242.64    170.85 o
  -6   9   5       39.66      -50.98     60.67 o
  -5   9   5       46.28        3.55     47.02 o
  -4   9   5      451.64      406.70     53.83 o
  -3   9   5       58.36      -23.45     45.79 o
  -2   9   5     4899.99     4619.30    103.10 o
  -1   9   5      444.16      506.49     56.79 o
   0   9   5       73.82       54.85     51.25 o
   1   9   5      506.91      418.05     67.12 o
   2   9   5     2142.31     2068.31     98.04 o
   3   9   5      452.87      455.83     53.24 o
   4   9   5     3514.25     3150.14    107.17 o
   5   9   5      739.72      790.75     72.00 o
   6   9   5        1.01      -17.20     48.51 o
   7   9   5     1008.93     1080.96     72.46 o
   8   9   5     2338.23     2666.16    135.65 o
   9   9   5     2157.78     2204.41    105.13 o
  10   9   5      500.84      574.43    161.51 o
  11   9   5       26.24     -137.44    270.39 o
  12   9   5      455.95      188.81    272.96 o
 -13  10   5       12.54      217.27    132.84 o
 -12  10   5     2391.68     2165.94    191.04 o
 -11  10   5       56.92      179.25    214.77 o
 -10  10   5     2120.83     1859.69    198.45 o
  -9  10   5     1174.43      799.34    160.39 o
  -8  10   5      497.68      503.75    178.52 o
  -7  10   5       21.93      104.51    100.37 o
  -6  10   5     4585.66     4607.33    169.27 o
  -5  10   5      689.35      576.33     68.85 o
  -4  10   5       25.86      -29.78     51.48 o
  -3  10   5      478.29      508.67     62.93 o
  -2  10   5      918.69      907.37     59.86 o
  -1  10   5      156.45      262.34     47.95 o
   0  10   5    30702.96    31573.44    493.71 o
   1  10   5      121.98       15.29     41.52 o
   2  10   5       84.03      107.48     68.04 o
   3  10   5       50.76      101.85     52.98 o
   4  10   5      293.40      186.14     62.77 o
   5  10   5       28.60       71.60     55.75 o
   6  10   5     3488.55     3726.92     98.46 o
   7  10   5       13.58       -5.21     50.48 o
   8  10   5        3.46        7.87     56.02 o
   9  10   5      392.31      359.95     88.60 o
  10  10   5     1146.01     1254.08    122.87 o
  11  10   5      703.19      385.17    310.25 o
  12  10   5     2154.59     1742.25    390.71 o
 -12  11   5      456.58      628.29    141.03 o
 -11  11   5       15.52       18.90    110.61 o
 -10  11   5       28.16      -39.35    221.32 o
  -9  11   5      130.02       43.33    188.36 o
  -8  11   5     3881.77     3827.96    206.76 o
  -7  11   5        1.63       24.29    107.39 o
  -6  11   5       40.38       30.57     52.82 o
  -5  11   5      711.37      771.69    118.89 o
  -4  11   5      742.82      744.21     71.92 o
  -3  11   5     1034.18      818.99     73.11 o
  -2  11   5     3452.07     3418.59    104.05 o
  -1  11   5      321.53      165.82     52.40 o
   0  11   5      940.15      994.10     89.15 o
   1  11   5     1607.57     1725.08     90.05 o
   2  11   5     2027.45     2168.08    114.22 o
   3  11   5      166.91      163.22     58.95 o
   4  11   5      739.99      659.51     67.29 o
   5  11   5      210.53      152.54     54.55 o
   6  11   5     1088.15     1195.95     61.49 o
   7  11   5      270.10      317.10     56.69 o
   8  11   5     7896.58     8114.28    253.76 o
   9  11   5        0.23      -31.12     78.99 o
  10  11   5      650.20      762.24    135.58 o
  11  11   5       13.94     -254.23    254.23 o
 -12  12   5     1646.47     1524.26    178.91 o
 -11  12   5      240.01      300.26    126.18 o
 -10  12   5      493.56      487.11    151.99 o
  -9  12   5     2691.01     2592.40    191.13 o
  -8  12   5      212.36      332.64    112.82 o
  -7  12   5       35.49      -28.49     44.87 o
  -6  12   5     4452.10     4125.74    129.79 o
  -5  12   5      915.43      975.75    106.93 o
  -4  12   5      437.55      348.46     66.67 o
  -3  12   5       35.57       -7.69     63.89 o
  -2  12   5      100.66      147.57     61.50 o
  -1  12   5      706.76      751.84     77.99 o
   0  12   5     7920.65     7868.28    272.85 o
   1  12   5      452.03      503.16     68.88 o
   2  12   5      562.28      615.79    134.83 o
   3  12   5      200.56      279.24     68.21 o
   4  12   5      372.55      297.23     63.16 o
   5  12   5     1067.81     1017.00     65.01 o
   6  12   5     4421.90     4522.60    137.85 o
   7  12   5     1666.14     1814.97    103.28 o
   8  12   5       13.53       86.06     87.69 o
   9  12   5     2584.35     2951.77    165.69 o
  10  12   5      296.89      331.16    328.70 o
  11  12   5      427.69      467.32    319.58 o
 -11  13   5       49.01      163.30    124.28 o
 -10  13   5     1455.71     1299.08    379.94 o
  -9  13   5       88.12      102.90    119.95 o
  -8  13   5     2024.83     1695.75    163.58 o
  -7  13   5     3396.20     3393.67    134.80 o
  -6  13   5      435.27      523.76     73.65 o
  -5  13   5     2719.09     2739.52    155.16 o
  -4  13   5      657.99      694.29     89.76 o
  -3  13   5      723.52      656.40     84.29 o
  -2  13   5     5955.57     6161.55    161.22 o
  -1  13   5     3401.83     3554.55    164.72 o
   0  13   5       55.93      -36.05    101.33 o
   1  13   5     5212.10     5330.40    165.79 o
   2  13   5      922.49      866.94    100.15 o
   3  13   5       73.00      143.78     60.28 o
   4  13   5     7091.65     7221.24    150.36 o
   5  13   5     5753.54     5740.96    131.93 o
   6  13   5      106.75       67.90     64.63 o
   7  13   5     2749.04     3007.43    413.98 o
   8  13   5      376.16      439.30    149.84 o
   9  13   5      264.46      218.83     97.45 o
  10  13   5     1155.40     1338.50    323.03 o
 -11  14   5      232.42      489.02    141.20 o
 -10  14   5       47.25      182.26    330.51 o
  -9  14   5     1703.84     1804.34    182.54 o
  -8  14   5      934.18      952.81    242.34 o
  -7  14   5     4792.59     4628.64    143.07 o
  -6  14   5      157.98      -18.77     93.61 o
  -5  14   5     3826.03     4060.17    258.55 o
  -4  14   5      201.64      236.55    101.31 o
  -3  14   5      131.14       97.09     94.35 o
  -2  14   5      793.01      620.55     78.29 o
  -1  14   5     6067.19     6216.40    189.40 o
   0  14   5      450.64      255.88    104.49 o
   1  14   5     7397.75     7181.07    548.97 o
   2  14   5       93.00       48.57     76.28 o
   3  14   5      677.88      546.91     71.16 o
   4  14   5        3.00      -31.49     53.25 o
   5  14   5      852.76      971.44     70.33 o
   6  14   5     1124.59     1007.01    142.14 o
   7  14   5     3092.40     3390.18    211.72 o
   8  14   5      191.74       60.33    144.58 o
   9  14   5      397.00      273.43    263.88 o
  10  14   5      137.63      147.56    379.22 o
 -10  15   5      214.50      228.29    135.39 o
  -9  15   5     4241.72     4149.09    246.88 o
  -8  15   5     1261.90     1322.78    187.60 o
  -7  15   5     5644.51     5441.42    208.98 o
  -6  15   5     1696.22     1610.91    136.49 o
  -5  15   5      248.60      230.56     76.96 o
  -4  15   5     1182.82     1270.40    114.12 o
  -3  15   5     3392.62     3316.70    200.35 o
  -2  15   5     2493.62     2539.93    120.91 o
  -1  15   5     7182.31     6840.20    230.90 o
   0  15   5     1386.66     1553.51    139.15 o
   1  15   5     3492.96     3187.68    180.09 o
   2  15   5     1259.37     1076.21    114.48 o
   3  15   5     8746.58     8884.88    204.71 o
   4  15   5      471.90      495.59     77.52 o
   5  15   5      958.10     1066.20     76.39 o
   6  15   5      311.70      356.44    117.50 o
   7  15   5     1435.35     1383.66    298.66 o
   8  15   5     1661.68     1709.10    204.42 o
   9  15   5     1706.41     1676.20    208.10 o
  -9  16   5      701.21      561.11    150.90 o
  -8  16   5       61.98      170.32    135.99 o
  -7  16   5     1356.23     1322.74    236.43 o
  -6  16   5     4836.43     5019.53    175.00 o
  -5  16   5      813.30      774.34    108.67 o
  -4  16   5     1571.25     1490.19    158.06 o
  -3  16   5     1128.64     1062.18    168.85 o
  -2  16   5        9.35      544.79    317.57 o
  -1  16   5     2408.96     2488.98    156.61 o
   0  16   5    10176.46    10182.33    248.07 o
   1  16   5      851.48      709.57    104.05 o
   2  16   5     4175.51     3986.53    324.81 o
   3  16   5      328.51      391.04     78.43 o
   4  16   5        1.33       -0.59     64.70 o
   5  16   5     3963.77     4153.24    164.87 o
   6  16   5     2452.53     2431.87    197.44 o
   7  16   5      300.97      384.36    131.81 o
   8  16   5      460.70      387.65    240.81 o
  -8  17   5     5254.96     5132.68    285.55 o
  -7  17   5       29.05       17.78    128.84 o
  -6  17   5      101.55      -30.04    225.69 o
  -5  17   5       45.27       82.57    177.85 o
  -4  17   5     3256.48     2923.98    167.68 o
  -3  17   5       90.87      131.19    221.08 o
  -2  17   5     9211.79     9348.71    479.67 o
  -1  17   5       41.18       -4.30     75.23 o
   0  17   5      663.04      405.81     96.98 o
   1  17   5       71.85      -91.31     91.31 o
   2  17   5     3807.75     3512.41    217.57 o
   3  17   5        0.18     -149.89    163.57 o
   4  17   5     5888.36     5857.49    391.24 o
   5  17   5        2.88       54.24    142.23 o
   6  17   5       83.57        5.37    224.09 o
   7  17   5      571.85      694.17    147.34 o
  -7  18   5      103.81     -202.08    281.92 o
  -6  18   5      446.33      380.88    187.85 o
  -5  18   5      682.68      514.99    325.40 o
  -4  18   5     1330.21     1331.90    155.81 o
  -3  18   5      115.79       -8.43    163.89 o
  -2  18   5       88.78      -60.81     79.60 o
  -1  18   5        0.23       24.83    123.47 o
   0  18   5      761.62      860.53    143.60 o
   1  18   5      711.46      769.21    109.43 o
   2  18   5       49.42      -83.98     88.69 o
   3  18   5        0.62      -71.26     71.26 o
   4  18   5      786.72      978.86    132.29 o
   5  18   5        6.44      -12.34    138.21 o
   6  18   5     4189.47     3959.28    329.91 o
  -6  19   5        8.12      -51.62    165.21 o
  -5  19   5        4.33      -64.21    311.02 o
  -4  19   5       46.27     -105.50    105.50 o
  -3  19   5     3683.50     3329.65    190.57 o
  -2  19   5     1700.36     1969.83    259.58 o
  -1  19   5       46.89       82.19    185.93 o
   0  19   5      424.56      340.64    132.57 o
   1  19   5      171.87      164.57     94.58 o
   2  19   5        1.09        9.78     90.86 o
   3  19   5     3163.72     3135.28    224.45 o
   4  19   5      539.64      629.02    100.02 o
   5  19   5      880.54      799.36    265.24 o
  -4  20   5        4.54       -5.13    103.55 o
  -3  20   5        4.05       87.24    182.66 o
  -2  20   5       26.46      155.67    375.32 o
  -1  20   5     1734.85     1808.47    159.78 o
   0  20   5       34.37       27.62     96.02 o
   1  20   5     1019.11     1131.53    205.34 o
   2  20   5      623.32      487.05    106.24 o
   3  20   5       16.31      -20.18    107.41 o
 -14   0   6      348.43      426.32    239.12 o
 -12   0   6     4489.95     4531.56    243.42 o
 -10   0   6      963.91     1020.72    122.09 o
  -8   0   6     4147.71     4577.93    160.42 o
  -6   0   6      441.20      377.99     81.95 o
  -4   0   6     9171.83     9565.77    161.28 o
  -2   0   6     7396.98     6669.93    144.16 o
   0   0   6     1702.55     1699.77     62.36 o
   2   0   6      766.44      912.34     61.08 o
   4   0   6    22815.49    23117.45    480.00 o
   6   0   6      305.53      362.26     62.81 o
   8   0   6     2299.69     2379.57    128.20 o
  10   0   6    12564.77    12510.55    505.37 o
  12   0   6     1310.01     1047.95    260.18 o
 -14   1   6       39.63      126.05    111.87 o
 -13   1   6      710.97      802.30    177.08 o
 -12   1   6     1430.26     1532.94    127.02 o
 -11   1   6       47.56       81.24     77.78 o
 -10   1   6     2794.10     2814.16    159.37 o
  -9   1   6      228.13      190.80     72.08 o
  -8   1   6      970.55      997.27     74.35 o
  -7   1   6        4.10      -23.69     48.60 o
  -6   1   6        6.29      -38.45     38.45 o
  -5   1   6      598.66      597.07     41.38 o
  -4   1   6    23786.76    24955.88    229.99 o
  -3   1   6     1453.55     1477.50     48.28 o
  -2   1   6      660.87      597.19     34.23 o
  -1   1   6      704.76      826.28     30.94 o
   0   1   6     1232.68     1343.85     51.41 o
   1   1   6     3946.07     4126.69     92.68 o
   2   1   6      779.85      366.64     35.35 o
   3   1   6     2039.75     1903.90     65.86 o
   4   1   6      834.21      830.35     52.07 o
   5   1   6     3306.58     3236.66    130.47 o
   6   1   6     1329.95     1337.91     58.32 o
   7   1   6      930.60      981.37     57.45 o
   8   1   6     1452.62     1495.67     76.78 o
   9   1   6     1883.30     1904.05     94.61 o
  10   1   6      358.93      301.77     91.24 o
  11   1   6     3469.49     3308.33    229.02 o
  12   1   6     2224.88     1906.12    207.26 o
  13   1   6      183.15       20.98    231.08 o
 -14   2   6      391.88      423.47    144.93 o
 -13   2   6      233.92      380.41    161.50 o
 -12   2   6      305.76      426.59    101.24 o
 -11   2   6     4909.76     4874.54    179.38 o
 -10   2   6     2283.50     2184.54    119.06 o
  -9   2   6     2384.19     2258.62    103.04 o
  -8   2   6     2813.80     2691.08    108.21 o
  -7   2   6      984.20     1143.73     64.72 o
  -6   2   6     3214.22     3037.66     85.29 o
  -5   2   6     4290.88     4329.13     83.94 o
  -4   2   6     2802.17     2879.35     62.90 o
  -3   2   6     6857.58     7299.38    104.17 o
  -2   2   6     5607.85     5326.88     91.01 o
  -1   2   6       25.52      -19.12     20.08 o
   0   2   6    11147.23    11705.94    151.13 o
   1   2   6      559.88      421.25     42.14 o
   2   2   6     8769.31     8934.10    147.25 o
   3   2   6     4931.73     4877.69     79.53 o
   4   2   6    15274.76    15739.99    174.18 o
   5   2   6     4946.53     5094.82    101.79 o
   6   2   6     1066.41      973.15     53.88 o
   7   2   6        5.59      -44.21     44.21 o
   8   2   6     1228.02     1227.55     73.13 o
   9   2   6    10203.06    10670.75    212.46 o
  10   2   6     3282.30     3404.22    164.81 o
  11   2   6     5338.33     5114.95    203.87 o
  12   2   6      109.85     -134.96    134.96 o
  13   2   6      259.02     -153.92    222.97 o
 -14   3   6       18.91        9.21    126.53 o
 -13   3   6     1319.39     1407.98    179.88 o
 -12   3   6      102.63      208.50    118.17 o
 -11   3   6      285.16      172.31     90.14 o
 -10   3   6      498.09      371.24     88.64 o
  -9   3   6    22714.11    21841.19    340.21 o
  -8   3   6     1363.22     1359.24     97.25 o
  -7   3   6      957.40      770.30     89.62 o
  -6   3   6      583.86      701.69     62.12 o
  -5   3   6      137.48       80.25     35.19 o
  -4   3   6     1619.07     1700.15     54.64 o
  -3   3   6    24051.10    23694.32    239.50 o
  -2   3   6      126.60       52.83     48.60 o
  -1   3   6     2637.70     2428.91     55.85 o
   0   3   6     5017.53     5408.58    108.89 o
   1   3   6      606.16      567.62     44.81 o
   2   3   6       51.83        6.26     28.96 o
   3   3   6    21492.95    21628.15    352.61 o
   4   3   6     2079.97     1935.68     58.82 o
   5   3   6     5025.97     4863.90    108.77 o
   6   3   6     2037.08     2125.35     72.87 o
   7   3   6     2964.86     3009.83     95.86 o
   8   3   6      679.28      761.63     64.44 o
   9   3   6     3133.28     3407.34    165.75 o
  10   3   6        2.03      -70.77     70.77 o
  11   3   6     2223.90     2203.72    144.78 o
  12   3   6      102.20     -205.36    213.32 o
  13   3   6      682.77      327.05    261.47 o
 -14   4   6      237.79      364.60    144.35 o
 -13   4   6     3264.91     3115.03    212.26 o
 -12   4   6      164.61      105.54    119.61 o
 -11   4   6     6076.02     5608.26    262.95 o
 -10   4   6      108.61       62.76     75.87 o
  -9   4   6     1407.86     1191.69    105.59 o
  -8   4   6      803.29      728.24     99.57 o
  -7   4   6     7574.13     7257.41    263.91 o
  -6   4   6       33.72       31.56     52.20 o
  -5   4   6    19894.21    20276.45    200.35 o
  -4   4   6      178.01      254.61     32.94 o
  -3   4   6     3353.68     3754.13     80.00 o
  -2   4   6      418.04      386.74     39.33 o
  -1   4   6    12553.32    12268.38    198.91 o
   0   4   6      874.11      890.22     45.39 o
   1   4   6     5966.48     5786.94    116.14 o
   2   4   6       24.77       23.43     33.32 o
   3   4   6     2868.06     2613.87    108.03 o
   4   4   6     1209.56     1254.94     55.96 o
   5   4   6    22811.25    23512.81    274.66 o
   6   4   6      226.95      282.67     47.95 o
   7   4   6     1974.94     2060.12     86.68 o
   8   4   6      180.45      130.49     59.84 o
   9   4   6     1908.16     1889.81    105.29 o
  10   4   6      139.12      176.70    110.30 o
  11   4   6     1643.21     1646.35    138.75 o
  12   4   6       84.49     -176.43    230.04 o
  13   4   6       33.44       30.22    260.58 o
 -14   5   6      913.98      964.49    168.55 o
 -13   5   6     1193.28     1199.75    165.40 o
 -12   5   6      871.41      863.54    143.74 o
 -11   5   6     3306.26     3419.50    294.62 o
 -10   5   6       21.90      -62.70    164.33 o
  -9   5   6     3158.97     3109.31    152.21 o
  -8   5   6     2837.90     2728.07    145.74 o
  -7   5   6     2110.41     2141.34     99.78 o
  -6   5   6      222.19      254.61     49.44 o
  -5   5   6     1456.66     1339.65     57.90 o
  -4   5   6    14804.44    15191.84    154.09 o
  -3   5   6    11552.18    11256.18    139.96 o
  -2   5   6     6242.95     6281.49    117.26 o
  -1   5   6      551.91      628.98     46.61 o
   0   5   6      845.75      918.16     74.05 o
   1   5   6     9514.74     9651.16    161.76 o
   2   5   6     7120.92     6939.46    247.44 o
   3   5   6     4967.89     4829.69     91.86 o
   4   5   6        9.81       -1.01     30.40 o
   5   5   6      765.90      788.99     46.36 o
   6   5   6      889.00      914.51     54.13 o
   7   5   6      223.41      242.38     51.54 o
   8   5   6     1157.45     1260.99     82.68 o
   9   5   6      436.91      449.12     72.75 o
  10   5   6       43.03      -74.38     96.73 o
  11   5   6      328.54      389.20    155.05 o
  12   5   6      647.90      701.53    282.77 o
  13   5   6      262.64      -95.25    264.68 o
 -14   6   6     1697.07     1924.89    192.20 o
 -13   6   6      693.23      906.02    168.23 o
 -12   6   6     5300.76     5635.35    284.01 o
 -11   6   6     1358.95     1413.48    159.24 o
 -10   6   6      983.07     1002.83    258.25 o
  -9   6   6        0.39      -26.77     89.65 o
  -8   6   6     3554.94     3478.38    170.76 o
  -7   6   6      238.76      400.36     92.10 o
  -6   6   6    17396.04    17472.91    295.97 o
  -5   6   6      649.02      766.15     50.34 o
  -4   6   6     2695.01     2778.20     71.08 o
  -3   6   6     2575.61     2855.38     69.60 o
  -2   6   6     3192.98     3042.65     98.45 o
  -1   6   6     5811.48     5588.37    114.85 o
   0   6   6    22091.67    21813.67    288.88 o
   1   6   6       17.91       47.75     38.14 o
   2   6   6      396.73      350.61     33.30 o
   3   6   6       73.50       10.74     28.53 o
   4   6   6     4224.90     4066.30    130.63 o
   5   6   6      217.67      192.01     45.26 o
   6   6   6     5554.78     5573.77    146.43 o
   7   6   6      813.43      862.55     62.96 o
   8   6   6      493.86      449.80     58.25 o
   9   6   6       40.39      135.16     64.17 o
  10   6   6      640.83      634.51     92.72 o
  11   6   6      613.96      583.29    221.40 o
  12   6   6      866.88      543.59    297.23 o
 -13   7   6        0.29      149.08    126.61 o
 -12   7   6       55.46       59.39    107.33 o
 -11   7   6      237.67       61.74    157.34 o
 -10   7   6     1297.34     1189.04    139.52 o
  -9   7   6       80.46      -85.34    197.37 o
  -8   7   6     4773.77     4785.47    207.31 o
  -7   7   6       82.95       26.48     82.20 o
  -6   7   6      126.88       76.00     74.39 o
  -5   7   6     2700.34     2792.81     82.51 o
  -4   7   6     8747.48     8839.03    129.29 o
  -3   7   6      198.29      279.78     41.54 o
  -2   7   6     9952.47     9550.71    141.41 o
  -1   7   6     1532.72     1477.78     99.89 o
   0   7   6     1094.23     1031.78     60.40 o
   1   7   6       84.67       74.93     44.48 o
   2   7   6    11562.00    11043.93    157.72 o
   3   7   6       84.94      129.95     36.93 o
   4   7   6     2578.15     2742.96    107.73 o
   5   7   6     1225.00     1319.31     74.94 o
   6   7   6     2910.99     3008.54    167.07 o
   7   7   6      278.76      337.57     55.78 o
   8   7   6     4672.46     5124.79    188.73 o
   9   7   6      209.56      250.70     70.45 o
  10   7   6        1.76      -67.31     67.31 o
  11   7   6       34.53     -235.18    235.18 o
  12   7   6     1941.62     1679.47    357.52 o
 -13   8   6     2993.49     3388.61    496.29 o
 -12   8   6     2098.60     2045.51    182.28 o
 -11   8   6      444.96      571.02    130.10 o
 -10   8   6      708.43      773.05    269.66 o
  -9   8   6      767.46      671.81    119.98 o
  -8   8   6     2927.94     3101.33    174.16 o
  -7   8   6     4138.94     3983.36    174.32 o
  -6   8   6     6961.61     6973.13    144.26 o
  -5   8   6     1285.91     1301.42     64.49 o
  -4   8   6      466.21      445.26     51.99 o
  -3   8   6       18.79      -29.80     40.09 o
  -2   8   6     1710.40     1684.22     59.29 o
  -1   8   6     3285.52     3112.96     94.43 o
   0   8   6     8679.57     9067.80    165.93 o
   1   8   6      118.06       28.50     47.49 o
   2   8   6        0.35       49.01     62.25 o
   3   8   6      253.26      241.88     50.35 o
   4   8   6      449.82      428.06     50.88 o
   5   8   6     1349.33     1357.18    109.42 o
   6   8   6     1695.85     1727.51     83.74 o
   7   8   6      634.13      694.17     83.14 o
   8   8   6     2145.26     2125.50    124.87 o
   9   8   6      914.85      965.68     90.86 o
  10   8   6     2177.66     2291.39    232.83 o
  11   8   6      223.18      -57.31    243.94 o
  12   8   6     1298.14      888.81    335.73 o
 -13   9   6     1031.27     1028.27    347.67 o
 -12   9   6       55.15        5.93    125.83 o
 -11   9   6      425.93      667.64    136.74 o
 -10   9   6      456.29      216.80    228.35 o
  -9   9   6     1930.38     1938.66    168.78 o
  -8   9   6     5987.86     5765.83    254.31 o
  -7   9   6      288.79      210.40     95.02 o
  -6   9   6       22.85      -50.60     50.76 o
  -5   9   6     2869.11     2679.42     97.64 o
  -4   9   6        2.53      -28.60     48.27 o
  -3   9   6      271.84      320.59     62.05 o
  -2   9   6       38.19      -34.92     45.96 o
  -1   9   6      806.49      750.80     74.37 o
   0   9   6       32.67      -53.83     53.83 o
   1   9   6     7475.69     7515.47    174.10 o
   2   9   6     1183.14     1081.97     83.35 o
   3   9   6      212.44      232.13     50.75 o
   4   9   6        5.71      -55.77     63.30 o
   5   9   6     1152.05     1204.29    139.64 o
   6   9   6     4963.37     5164.07    121.70 o
   7   9   6     4581.22     5040.75    170.10 o
   8   9   6     2336.04     2439.16    123.34 o
   9   9   6      159.07      153.81    150.62 o
  10   9   6       10.80      109.15    101.72 o
  11   9   6      252.02       68.72    268.86 o
  12   9   6     1287.42     1160.16    362.18 o
 -12  10   6        6.92       67.39    118.82 o
 -11  10   6      188.26      126.35    116.96 o
 -10  10   6      130.92       53.79    103.14 o
  -9  10   6      562.65      780.21    204.84 o
  -8  10   6       81.85       -7.28     92.88 o
  -7  10   6     7539.93     7537.99    246.37 o
  -6  10   6        3.69       54.17     85.97 o
  -5  10   6      176.46      237.08     62.72 o
  -4  10   6        6.18      -18.17     52.68 o
  -3  10   6      173.57       76.65     72.48 o
  -2  10   6      710.03      742.14     64.35 o
  -1  10   6    15038.81    15413.36    245.07 o
   0  10   6       16.20       19.08     60.06 o
   1  10   6      939.72     1013.73     85.66 o
   2  10   6       82.42       67.35     69.80 o
   3  10   6      953.48      874.72     75.23 o
   4  10   6      222.35      117.58     58.07 o
   5  10   6     3090.51     3230.58    119.31 o
   6  10   6      455.46      448.02     68.09 o
   7  10   6        1.91      117.45     70.78 o
   8  10   6     1101.30      979.44    117.07 o
   9  10   6     4549.38     4638.17    299.57 o
  10  10   6      158.11      290.63    153.15 o
  11  10   6     2515.81     1658.41    382.92 o
 -12  11   6      133.80      149.46    179.80 o
 -11  11   6      875.80      766.41    254.87 o
 -10  11   6      145.30      155.36    115.00 o
  -9  11   6     1835.97     1776.81    171.47 o
  -8  11   6      735.85      745.40    133.73 o
  -7  11   6     4844.57     4518.60    233.95 o
  -6  11   6      370.33      402.06     66.37 o
  -5  11   6     1925.71     1851.71    100.16 o
  -4  11   6      365.07      369.11     65.09 o
  -3  11   6       83.86       20.46     64.45 o
  -2  11   6        7.95       23.05     56.22 o
  -1  11   6     1186.23     1322.84     78.60 o
   0  11   6     3870.67     3945.75    190.50 o
   1  11   6     9854.56    10216.82    298.65 o
   2  11   6       73.88      -49.81     78.91 o
   3  11   6        2.27      -12.39     65.76 o
   4  11   6       86.04       82.65     73.84 o
   5  11   6      339.38      405.81     75.13 o
   6  11   6     1661.90     1765.49    117.25 o
   7  11   6     7309.37     8099.53    430.72 o
   8  11   6     1175.31     1120.34    173.59 o
   9  11   6      701.84      759.12    173.60 o
  10  11   6       12.26      100.35     86.42 o
  11  11   6      126.68       39.98    270.99 o
 -12  12   6      665.84      524.34    148.01 o
 -11  12   6      268.19      533.33    135.51 o
 -10  12   6      267.75      374.33    172.45 o
  -9  12   6        7.66       43.85    106.37 o
  -8  12   6      171.35      227.19    108.00 o
  -7  12   6     3167.01     2999.41    122.95 o
  -6  12   6     1830.85     1809.57     95.56 o
  -5  12   6     3915.81     3877.85    148.96 o
  -4  12   6      477.42      503.48     81.07 o
  -3  12   6        9.40      -63.67     63.67 o
  -2  12   6        7.62      -56.08     57.62 o
  -1  12   6     8572.80     8505.98    199.07 o
   0  12   6     5501.85     5184.77    171.94 o
   1  12   6      572.27      521.94     81.85 o
   2  12   6     1446.40     1542.87    165.23 o
   3  12   6      391.07      306.39     72.57 o
   4  12   6      782.05      779.01     81.08 o
   5  12   6     5249.56     5320.88    164.64 o
   6  12   6     3980.20     4217.36    184.09 o
   7  12   6      589.43      743.05    112.36 o
   8  12   6     4930.01     5144.19    286.80 o
   9  12   6      884.04      994.35    175.70 o
  10  12   6      306.97      210.55    312.02 o
 -11  13   6     1115.12      896.63    158.66 o
 -10  13   6      636.74      677.48    188.32 o
  -9  13   6      873.45     1045.94    366.84 o
  -8  13   6     5733.92     5540.25    264.16 o
  -7  13   6      280.55      226.63     75.85 o
  -6  13   6      393.64      383.02    208.60 o
  -5  13   6      475.06      527.51    192.94 o
  -4  13   6      923.81      908.09     94.61 o
  -3  13   6     1181.91      978.40     93.11 o
  -2  13   6     3442.23     3301.90    123.61 o
  -1  13   6       20.66       60.23     69.36 o
   0  13   6     1624.25     1553.81    119.26 o
   1  13   6        2.62      -17.70     98.71 o
   2  13   6      548.80      473.47    192.38 o
   3  13   6      990.84      939.26     96.83 o
   4  13   6      985.28     1018.80     96.44 o
   5  13   6     2232.32     2050.13    118.70 o
   6  13   6     2103.61     2168.85    107.05 o
   7  13   6      388.16      293.27    258.69 o
   8  13   6     1353.94     1288.23    199.98 o
   9  13   6      332.69      296.26    209.58 o
  10  13   6      576.14      677.66    170.89 o
 -10  14   6      975.74      866.51    174.10 o
  -9  14   6      154.26      284.59    126.30 o
  -8  14   6     1250.53     1186.47    155.76 o
  -7  14   6      454.79      286.90    209.94 o
  -6  14   6    13341.56    13086.45    281.43 o
  -5  14   6      241.19      290.22    125.40 o
  -4  14   6        7.31      -91.97    103.84 o
  -3  14   6       39.36      -89.19    123.14 o
  -2  14   6      407.29      459.98     71.85 o
  -1  14   6       30.65       -8.49     68.52 o
   0  14   6    12047.32    12068.82    359.23 o
   1  14   6     1811.81     1591.09    155.36 o
   2  14   6       10.70       63.75    106.72 o
   3  14   6      440.92      416.42     86.30 o
   4  14   6      268.79      275.57     91.12 o
   5  14   6      409.99      332.41     87.46 o
   6  14   6     5113.09     5293.46    314.37 o
   7  14   6      220.73      200.72    150.56 o
   8  14   6      220.81      531.04    244.79 o
   9  14   6      411.86      569.76    189.17 o
 -10  15   6     1729.52     1766.54    333.32 o
  -9  15   6     1184.81      910.54    246.56 o
  -8  15   6     4821.60     5230.80    275.02 o
  -7  15   6     1370.65     1406.38    193.23 o
  -6  15   6      433.91      395.78    169.53 o
  -5  15   6     1620.39     1660.56    139.55 o
  -4  15   6      486.16      657.10     98.24 o
  -3  15   6     2277.52     2091.27    184.11 o
  -2  15   6     3537.12     3578.89    141.39 o
  -1  15   6     2309.83     2160.80    163.98 o
   0  15   6      118.90      -35.18    146.99 o
   1  15   6     1945.70     1869.08    166.68 o
   2  15   6     2902.47     2797.62    199.20 o
   3  15   6      209.16      191.82     90.97 o
   4  15   6      668.32      778.49    164.53 o
   5  15   6       89.11      159.58    165.36 o
   6  15   6        4.58      -35.35    217.70 o
   7  15   6     2011.51     1693.74    212.39 o
   8  15   6     1083.76     1155.60    274.53 o
  -9  16   6        0.02       99.31    123.19 o
  -8  16   6      585.70      672.42    181.01 o
  -7  16   6     5024.92     5052.46    274.00 o
  -6  16   6     1423.41     1384.88    146.60 o
  -5  16   6     2797.50     2703.49    143.29 o
  -4  16   6     1019.21      853.35    111.54 o
  -3  16   6      108.93       97.31    103.96 o
  -2  16   6      787.23      770.90    228.51 o
  -1  16   6     7056.94     6751.18    310.59 o
   0  16   6     1920.51     2006.70    209.51 o
   1  16   6     1310.17     1494.95    150.53 o
   2  16   6       71.09       30.82     91.06 o
   3  16   6        0.57       39.76    200.54 o
   4  16   6     1186.58     1056.62    113.29 o
   5  16   6     1274.49     1309.09    146.44 o
   6  16   6      791.25      919.72    186.35 o
   7  16   6      878.00      932.22    187.79 o
   8  16   6       60.52      -52.86    147.51 o
  -8  17   6      244.10      527.76    257.89 o
  -7  17   6      364.25      526.83    152.15 o
  -6  17   6      208.57      151.66    126.46 o
  -5  17   6     2518.35     2818.07    240.28 o
  -4  17   6      235.99      269.76    217.72 o
  -3  17   6     4447.42     3665.00    237.97 o
  -2  17   6       51.44      -68.21    155.09 o
  -1  17   6      857.86      920.10    118.77 o
   0  17   6       10.31     -106.83    128.97 o
   1  17   6     3563.66     3364.41    162.73 o
   2  17   6       42.91      -90.88     90.88 o
   3  17   6     3573.76     3554.13    175.66 o
   4  17   6       36.54       55.75    138.14 o
   5  17   6       11.32       20.51    244.27 o
   6  17   6      110.42      174.69    155.31 o
   7  17   6      817.68     1180.63    251.74 o
  -7  18   6      939.93     1015.95    511.92 o
  -6  18   6      503.53      334.06    138.03 o
  -5  18   6     1820.42     2152.13    203.78 o
  -4  18   6      518.66      362.43    182.50 o
  -3  18   6      307.90      205.36    130.47 o
  -2  18   6        1.53      -15.67    352.93 o
  -1  18   6     3523.48     3508.12    175.31 o
   0  18   6      392.49      361.65     99.06 o
   1  18   6     1000.76      771.63    111.74 o
   2  18   6      540.31      444.58    111.30 o
   3  18   6      553.64      600.99    109.72 o
   4  18   6      118.91      175.16    114.63 o
   5  18   6     1823.95     1575.45    209.78 o
  -5  19   6      616.09      694.94    183.10 o
  -4  19   6     1473.01     1158.95    142.32 o
  -3  19   6      693.10      654.12    180.21 o
  -2  19   6      314.03       56.29    168.52 o
  -1  19   6      234.49      185.68     94.60 o
   0  19   6      124.57      -16.63     96.43 o
   1  19   6      628.96      540.37    106.74 o
   2  19   6      631.98      599.11    111.43 o
   3  19   6      275.78      446.47    108.87 o
   4  19   6     1001.62     1192.52    159.43 o
  -3  20   6       11.57      -36.28    109.16 o
  -2  20   6     1355.51     1474.81    404.34 o
  -1  20   6       47.13      -15.59     89.60 o
   0  20   6      545.18      646.19    141.58 o
   1  20   6        6.68       42.48    155.45 o
 -13   0   7      314.87      363.45    140.04 o
 -11   0   7     5158.04     4954.68    206.27 o
  -9   0   7     9572.87     9153.03    263.47 o
  -7   0   7        3.22       34.77     98.07 o
  -5   0   7     4190.44     4222.92    244.10 o
  -3   0   7    32357.36    34689.37    483.05 o
  -1   0   7     4594.04     4397.41    113.75 o
   1   0   7      842.31      797.25     43.18 o
   3   0   7    25337.43    24886.17    357.51 o
   5   0   7     3764.54     3908.06    137.02 o
   7   0   7       63.41      -77.78     89.38 o
   9   0   7    20858.52    21950.11    448.44 o
  11   0   7     1360.82      989.12    252.30 o
 -14   1   7       26.54     -105.66    140.98 o
 -13   1   7        0.96       12.20    105.89 o
 -12   1   7        0.19      -85.58    101.33 o
 -11   1   7     2777.14     2915.46    121.29 o
 -10   1   7       24.41       74.77     70.36 o
  -9   1   7     1379.96     1347.39     92.68 o
  -8   1   7      318.26      257.37     71.73 o
  -7   1   7      445.63      409.85     64.34 o
  -6   1   7      285.96      406.52     47.70 o
  -5   1   7     3394.39     3200.25     80.77 o
  -4   1   7     5398.77     5721.74     94.07 o
  -3   1   7       50.57       33.45     30.33 o
  -2   1   7     1313.61     1383.66     50.13 o
  -1   1   7    11913.99    12333.43    161.49 o
   0   1   7       77.14       70.97     21.76 o
   1   1   7     4539.95     4279.69     88.06 o
   2   1   7    10290.62    10203.54    146.92 o
   3   1   7     3761.23     3582.22     81.73 o
   4   1   7     2380.91     2319.08     58.80 o
   5   1   7    12819.52    12320.54    176.07 o
   6   1   7     3297.79     3269.05    106.22 o
   7   1   7     3317.72     3422.66    109.42 o
   8   1   7     8347.36     8629.57    171.92 o
   9   1   7      729.90      852.01     71.28 o
  10   1   7     1497.59     1489.91    130.62 o
  11   1   7     5823.37     6357.87    240.57 o
  12   1   7      398.28      220.37    159.70 o
 -14   2   7      224.80      416.47    245.83 o
 -13   2   7      779.32      814.82    148.98 o
 -12   2   7     2373.94     2403.89    158.11 o
 -11   2   7     2958.97     3007.80    186.86 o
 -10   2   7      161.21      -10.82     82.09 o
  -9   2   7     2093.39     2110.20    110.69 o
  -8   2   7      533.71      492.75     76.11 o
  -7   2   7      606.68      631.24     62.72 o
  -6   2   7     4892.81     5022.29     96.93 o
  -5   2   7      804.09      727.44     50.54 o
  -4   2   7     2526.24     2412.46     61.72 o
  -3   2   7     1892.34     1965.73     58.73 o
  -2   2   7    10241.01    10543.94    148.05 o
  -1   2   7    12706.99    13341.90    212.74 o
   0   2   7     1152.85     1053.62     46.82 o
   1   2   7     8218.15     8601.62    151.41 o
   2   2   7      274.06      210.37     38.14 o
   3   2   7     5132.21     5237.74    104.02 o
   4   2   7     7684.35     7607.08    108.66 o
   5   2   7     3026.56     3132.77     90.04 o
   6   2   7      386.55      389.70     57.03 o
   7   2   7      436.58      303.03     56.10 o
   8   2   7      730.42      744.31     75.36 o
   9   2   7      894.77      939.75    114.26 o
  10   2   7     3072.97     3170.08    167.98 o
  11   2   7     3739.80     3467.94    291.60 o
  12   2   7        7.94     -126.15    126.15 o
 -14   3   7       15.61       52.87    130.94 o
 -13   3   7      191.64       47.47    218.18 o
 -12   3   7      134.35      173.10    123.77 o
 -11   3   7        0.92       62.87     88.08 o
 -10   3   7    12670.60    12235.62    247.05 o
  -9   3   7     1441.37     1262.05    122.10 o
  -8   3   7       96.08       11.83     86.02 o
  -7   3   7     1659.83     1805.71     92.68 o
  -6   3   7      158.10      144.06     60.83 o
  -5   3   7     2036.04     2025.35     76.23 o
  -4   3   7    16519.56    16768.91    190.58 o
  -3   3   7     2776.74     2734.91     72.40 o
  -2   3   7      326.36      306.63     40.98 o
  -1   3   7     1061.84     1136.37     42.75 o
   0   3   7     5279.62     4947.72     94.46 o
   1   3   7      929.99     1066.17     64.24 o
   2   3   7     6457.57     6552.17    132.69 o
   3   3   7      647.11      536.84     46.33 o
   4   3   7     2834.23     2779.70     89.01 o
   5   3   7      150.48      190.88     45.99 o
   6   3   7    10661.56    10973.54    198.14 o
   7   3   7     4707.49     4546.64    124.78 o
   8   3   7     7474.10     7287.77    174.64 o
   9   3   7        9.89      -21.48     62.70 o
  10   3   7      137.33      -36.80     80.64 o
  11   3   7      205.77       33.10     90.39 o
  12   3   7     1691.94     1279.87    202.23 o
 -14   4   7     3420.55     4030.75    251.40 o
 -13   4   7      265.78      364.00    141.30 o
 -12   4   7     7080.61     6572.37    284.21 o
 -11   4   7      176.43      409.14    125.00 o
 -10   4   7     1083.36     1023.85    156.69 o
  -9   4   7     1763.10     1834.97    128.04 o
  -8   4   7     7605.92     7498.86    298.07 o
  -7   4   7      492.56      507.14     75.99 o
  -6   4   7     9145.68     9096.38    252.41 o
  -5   4   7      678.44      808.07     52.65 o
  -4   4   7       71.43       59.75     38.31 o
  -3   4   7     6103.08     6249.46    107.79 o
  -2   4   7     8626.00     8489.50    142.75 o
  -1   4   7      232.43      250.22     30.01 o
   0   4   7      676.61      654.64     50.55 o
   1   4   7     1834.10     1903.51     72.51 o
   2   4   7       40.36       54.12     41.91 o
   3   4   7     2924.90     2830.21     94.39 o
   4   4   7    13913.79    13496.15    195.45 o
   5   4   7     2362.13     2432.62     81.42 o
   6   4   7      517.14      553.63     66.20 o
   7   4   7      724.36      701.10     83.71 o
   8   4   7      124.09      109.63     60.16 o
   9   4   7     1481.67     1674.28    131.69 o
  10   4   7     1226.48     1426.81    105.26 o
  11   4   7      101.52      108.75     89.00 o
  12   4   7       45.67     -219.99    219.99 o
 -14   5   7      444.61      589.30    158.06 o
 -13   5   7      283.42      343.46    135.61 o
 -12   5   7     1074.16     1236.74    159.95 o
 -11   5   7     2234.56     2089.53    176.36 o
 -10   5   7     4657.47     4678.41    399.51 o
  -9   5   7     3188.61     2935.15    185.48 o
  -8   5   7       10.44       -3.53     89.01 o
  -7   5   7        1.36        9.06     50.93 o
  -6   5   7     3279.48     3612.11    106.87 o
  -5   5   7     7875.58     7688.18    114.43 o
  -4   5   7    14551.15    15190.25    179.55 o
  -3   5   7       43.19       28.54     34.82 o
  -2   5   7      329.71      270.14     42.88 o
  -1   5   7       55.98       71.48     27.27 o
   0   5   7     3177.30     3084.03     68.12 o
   1   5   7    10898.88    10930.77    182.87 o
   2   5   7      859.98      700.70     74.07 o
   3   5   7      603.13      641.05     59.27 o
   4   5   7        5.04       25.38     28.01 o
   5   5   7     1679.03     1634.72    106.32 o
   6   5   7     1957.91     2060.40     88.70 o
   7   5   7     1934.05     2048.71    107.28 o
   8   5   7      327.86      372.91     66.48 o
   9   5   7      830.53      779.70     86.03 o
  10   5   7      960.77      904.44     94.02 o
  11   5   7      596.41      564.48    109.58 o
  12   5   7     1502.92     1369.30    319.74 o
 -13   6   7     5554.66     5629.64    278.91 o
 -12   6   7        0.32      -98.43    130.01 o
 -11   6   7     2646.89     2840.13    199.91 o
 -10   6   7       42.15      107.22    100.43 o
  -9   6   7     2195.56     2395.87    253.71 o
  -8   6   7     1349.69     1407.82    189.09 o
  -7   6   7    11206.75    11310.45    283.22 o
  -6   6   7      893.53      936.32     56.11 o
  -5   6   7      739.48      823.70     47.27 o
  -4   6   7       16.72       14.81     41.61 o
  -3   6   7     6547.84     6519.49    107.21 o
  -2   6   7     4489.36     4607.29    145.58 o
  -1   6   7    12909.46    12365.02    194.31 o
   0   6   7     5921.59     6075.59    143.32 o
   1   6   7      241.23      253.56     49.74 o
   2   6   7      155.51      207.36     54.44 o
   3   6   7     3395.69     3476.11    108.88 o
   4   6   7     3857.47     3860.21    100.30 o
   5   6   7     1568.06     1373.29     87.04 o
   6   6   7       53.50       64.33     61.87 o
   7   6   7       70.11       62.48     61.89 o
   8   6   7      547.86      563.19     77.54 o
   9   6   7     4002.54     4576.07    193.45 o
  10   6   7      302.66      347.25     84.09 o
  11   6   7      240.80      276.02    109.35 o
  12   6   7       49.75     -242.01    242.01 o
 -13   7   7        0.61      -15.54    122.07 o
 -12   7   7      307.27      590.96    136.44 o
 -11   7   7     1627.09     1737.48    208.54 o
 -10   7   7       25.70       14.52     94.68 o
  -9   7   7     4869.52     4462.47    224.41 o
  -8   7   7      284.61      164.88    103.61 o
  -7   7   7       58.42      -53.19     79.30 o
  -6   7   7      445.35      429.90     51.93 o
  -5   7   7     6469.44     6373.64    114.74 o
  -4   7   7     1541.52     1500.12     63.53 o
  -3   7   7     5315.05     5446.78    123.34 o
  -2   7   7      863.23      797.43     57.06 o
  -1   7   7      770.06      821.05     60.19 o
   0   7   7     2303.75     2278.02     86.95 o
   1   7   7    15300.94    15441.62    289.46 o
   2   7   7      276.33      264.40     39.55 o
   3   7   7     6798.62     6799.76    119.33 o
   4   7   7        4.36      -23.90     70.94 o
   5   7   7     1894.36     1974.84    126.90 o
   6   7   7     1911.02     1610.05    105.72 o
   7   7   7     7903.45     7966.49    245.45 o
   8   7   7      837.53      765.28     80.87 o
   9   7   7        1.43       40.92    103.65 o
  10   7   7       26.66      -18.54    113.60 o
  11   7   7     1697.62     1215.94    320.06 o
  12   7   7     1478.72     1075.20    311.46 o
 -13   8   7     1498.50     1430.51    176.49 o
 -12   8   7     2597.90     2650.08    202.81 o
 -11   8   7       19.63      -64.76    116.43 o
 -10   8   7      160.33      154.87    105.88 o
  -9   8   7     1597.79     1516.07    217.14 o
  -8   8   7      417.82      311.23    107.71 o
  -7   8   7     4960.15     4865.74    197.41 o
  -6   8   7     5150.39     5127.23    160.86 o
  -5   8   7       19.72      -24.12     53.82 o
  -4   8   7       50.37      -23.45     42.45 o
  -3   8   7     1655.15     1713.33     64.48 o
  -2   8   7     2860.42     2883.28     85.25 o
  -1   8   7    14326.49    14196.21    259.12 o
   0   8   7     7716.63     7716.83    157.80 o
   1   8   7     1446.20     1292.92     77.27 o
   2   8   7       39.27      -37.44     37.44 o
   3   8   7     1390.95     1345.63     67.11 o
   4   8   7       30.91      -33.71     81.30 o
   5   8   7     2286.08     2285.03    137.65 o
   6   8   7     2282.94     2374.47    121.63 o
   7   8   7     2705.18     3031.70    212.80 o
   8   8   7      280.87      133.06     89.68 o
   9   8   7     1210.56     1223.38    129.29 o
  10   8   7       10.33       33.11     80.40 o
  11   8   7     1161.70      670.18    291.77 o
 -12   9   7     1476.50     1888.12    476.15 o
 -11   9   7        1.38       21.70    106.08 o
 -10   9   7        5.20      122.12    104.55 o
  -9   9   7     2341.62     2387.88    185.18 o
  -8   9   7      654.17      744.04    405.86 o
  -7   9   7      622.80      612.89    126.17 o
  -6   9   7     2808.98     2912.12    106.90 o
  -5   9   7      490.22      462.90     59.84 o
  -4   9   7      715.99      636.19     65.34 o
  -3   9   7       44.86       96.68     57.91 o
  -2   9   7      349.75      274.31     74.14 o
  -1   9   7     4385.28     4758.23    128.01 o
   0   9   7    13061.91    13489.37    226.39 o
   1   9   7     7171.09     7548.06    165.27 o
   2   9   7      418.28      514.89     56.49 o
   3   9   7      831.78      830.30     70.42 o
   4   9   7      288.10      242.99    112.92 o
   5   9   7     2556.68     2156.13    178.61 o
   6   9   7     7725.53     8313.80    260.33 o
   7   9   7     1866.16     1800.86    136.89 o
   8   9   7     1093.45     1025.02    178.59 o
   9   9   7      557.57      802.99    123.59 o
  10   9   7      320.63      537.13    147.63 o
  11   9   7      403.84      170.96    295.87 o
 -12  10   7        6.96      228.71    127.66 o
 -11  10   7      308.87      282.09    154.60 o
 -10  10   7        0.07      135.77    163.25 o
  -9  10   7      353.07      543.13    127.22 o
  -8  10   7     3254.13     3214.99    197.38 o
  -7  10   7       82.92      -76.51    107.36 o
  -6  10   7     1840.77     1673.85     91.94 o
  -5  10   7      413.56      394.47     69.84 o
  -4  10   7     1438.67     1414.62     83.35 o
  -3  10   7       60.73        0.31     59.96 o
  -2  10   7     1604.15     1580.87     74.43 o
  -1  10   7       16.06      -31.22     62.70 o
   0  10   7     3438.73     3332.72    150.88 o
   1  10   7      338.42      204.60     82.69 o
   2  10   7     4730.46     4729.00    161.86 o
   3  10   7       12.09      -95.85     95.85 o
   4  10   7     3224.77     2962.36    202.16 o
   5  10   7      168.64      148.37    114.46 o
   6  10   7      579.87      635.08    151.99 o
   7  10   7      217.94      362.51     97.61 o
   8  10   7     5059.44     5695.30    229.36 o
   9  10   7        5.77      129.97    240.97 o
  10  10   7     1823.43     1861.26    206.03 o
  11  10   7       11.69       57.34    229.07 o
 -12  11   7     1303.37     1269.35    170.89 o
 -11  11   7      128.39      -44.69    112.41 o
 -10  11   7       37.76      540.37    325.12 o
  -9  11   7      261.87      163.70    161.24 o
  -8  11   7     2091.04     2096.60    202.35 o
  -7  11   7       67.51      -57.33     59.18 o
  -6  11   7     5184.37     5312.43    148.12 o
  -5  11   7       60.26       60.48     61.64 o
  -4  11   7        3.56       -8.90     59.68 o
  -3  11   7      293.88      289.75     70.62 o
  -2  11   7      224.93      178.29     79.14 o
  -1  11   7       16.88       30.25     65.42 o
   0  11   7    12424.81    12264.86    291.54 o
   1  11   7     1706.34     1784.53    120.44 o
   2  11   7      546.21      529.59    119.80 o
   3  11   7      136.45      131.27    112.47 o
   4  11   7        0.55       29.10    126.71 o
   5  11   7      509.65      216.47    137.36 o
   6  11   7     6238.02     6198.00    193.78 o
   7  11   7     2860.92     2868.92    168.06 o
   8  11   7     1554.57     1336.84    173.68 o
   9  11   7       29.88      224.90    236.03 o
  10  11   7      172.23      240.71    287.99 o
 -11  12   7       72.98      134.16    137.32 o
 -10  12   7       66.38      -14.91    188.85 o
  -9  12   7       17.17       -7.01    109.23 o
  -8  12   7      748.66      873.48    139.45 o
  -7  12   7     3722.84     3591.45    113.60 o
  -6  12   7     2536.34     2367.60    110.24 o
  -5  12   7     1673.29     1634.67    100.23 o
  -4  12   7      816.05      762.31     91.07 o
  -3  12   7       22.52       39.10     66.27 o
  -2  12   7       10.72       31.28     74.91 o
  -1  12   7     4783.30     4732.12    158.71 o
   0  12   7      143.54       59.01     94.35 o
   1  12   7     3579.46     3599.05    197.59 o
   2  12   7     1218.74     1132.34    142.36 o
   3  12   7     1496.53     1279.64    213.76 o
   4  12   7     4836.81     4510.30    289.04 o
   5  12   7     5851.94     5584.11    279.30 o
   6  12   7     3860.85     3732.67    160.89 o
   7  12   7     1502.49     1549.05    143.39 o
   8  12   7     1233.39     1149.88    178.78 o
   9  12   7     2361.11     2824.10    622.84 o
  10  12   7      787.62      848.36    304.03 o
 -11  13   7     1536.54     1121.72    176.41 o
 -10  13   7      677.45      677.33    150.89 o
  -9  13   7     2623.14     2501.16    209.18 o
  -8  13   7        0.22        7.98    127.88 o
  -7  13   7      957.76      855.58    111.62 o
  -6  13   7      156.87       30.14     66.63 o
  -5  13   7     4711.33     4661.16    162.55 o
  -4  13   7      801.26      855.93     98.47 o
  -3  13   7      749.63      833.72     86.41 o
  -2  13   7      173.28       98.47     65.03 o
  -1  13   7      310.05      333.63    106.79 o
   0  13   7        5.55      -88.85     88.85 o
   1  13   7     6282.02     5989.57    254.35 o
   2  13   7        0.79      -89.27     89.27 o
   3  13   7        0.90      -68.88    100.40 o
   4  13   7       74.68       76.05    117.00 o
   5  13   7      231.86      248.85     81.92 o
   6  13   7      187.03      159.29     79.82 o
   7  13   7     2592.98     2787.41    284.25 o
   8  13   7       86.57       60.49    140.34 o
   9  13   7      331.71      469.93    170.04 o
 -10  14   7      188.53       99.01    127.37 o
  -9  14   7        0.92       35.00    215.65 o
  -8  14   7       42.34      130.58    183.66 o
  -7  14   7     8812.51     8876.00    342.50 o
  -6  14   7      667.99      416.53     99.21 o
  -5  14   7      579.47      409.78    169.99 o
  -4  14   7      239.02      240.89     80.76 o
  -3  14   7      505.13      687.67    103.43 o
  -2  14   7       32.01      -57.01     91.76 o
  -1  14   7     6899.14     6402.24    221.33 o
   0  14   7     1910.96     1759.58    147.62 o
   1  14   7       63.10     -118.52    118.52 o
   2  14   7     2251.73     2234.18    277.02 o
   3  14   7     2297.34     2435.84    214.32 o
   4  14   7      215.30      252.84    131.04 o
   5  14   7     2706.22     2880.22    153.20 o
   6  14   7       67.36       84.83     73.68 o
   7  14   7       51.21      149.39    214.93 o
   8  14   7      220.28       47.26    405.82 o
  -9  15   7     1791.18     1995.28    192.25 o
  -8  15   7      501.78      282.96    137.30 o
  -7  15   7       29.91      -44.34    108.06 o
  -6  15   7      430.92      240.21    258.02 o
  -5  15   7     3911.96     3683.74    159.11 o
  -4  15   7      748.41      718.30     99.79 o
  -3  15   7      153.12      229.62     87.86 o
  -2  15   7     1066.90     1036.71    115.94 o
  -1  15   7        0.39      -82.29     82.29 o
   0  15   7     3032.48     2781.11    310.07 o
   1  15   7     5962.85     5848.51    267.56 o
   2  15   7      305.14      141.60    193.71 o
   3  15   7       34.91      -42.52    206.05 o
   4  15   7      799.33      800.65    112.89 o
   5  15   7      317.25      278.92     93.36 o
   6  15   7     1251.26     1179.06    183.43 o
   7  15   7     1044.04     1230.13    197.54 o
   8  15   7       67.61        2.67    395.57 o
  -8  16   7     1122.04     1171.14    303.30 o
  -7  16   7     1626.57     1980.70    240.65 o
  -6  16   7     2141.94     2108.41    445.81 o
  -5  16   7      384.10      362.29    112.61 o
  -4  16   7        1.70       89.50     84.75 o
  -3  16   7      224.37      292.19    101.86 o
  -2  16   7     1872.73     1988.52    410.44 o
  -1  16   7     1308.49     1075.15    248.68 o
   0  16   7     1347.21     1374.70    159.63 o
   1  16   7      398.49      248.70    122.13 o
   2  16   7      893.91      720.79    144.56 o
   3  16   7      252.70      176.49    122.72 o
   4  16   7     1578.44     1541.90    131.45 o
   5  16   7      178.25      283.36     93.91 o
   6  16   7     1054.73     1184.03    190.88 o
   7  16   7       33.04      -51.60    148.93 o
  -7  17   7      112.44       34.99    114.42 o
  -6  17   7     1627.76     1663.65    349.52 o
  -5  17   7      173.98      294.23    132.89 o
  -4  17   7     3464.79     3532.58    188.69 o
  -3  17   7      541.85      496.72    140.30 o
  -2  17   7      256.57      574.13    363.70 o
  -1  17   7      627.84      505.27    235.95 o
   0  17   7      959.93      883.36    130.56 o
   1  17   7      866.04      847.30    142.29 o
   2  17   7     2046.47     2162.69    150.20 o
   3  17   7      525.58      653.97    115.12 o
   4  17   7        4.14      -93.76    170.33 o
   5  17   7        0.71       11.69     91.68 o
   6  17   7     1211.58     1199.62    382.31 o
  -6  18   7      438.85      492.97    151.30 o
  -5  18   7      514.57      459.79    145.36 o
  -4  18   7     1136.86      740.18    160.49 o
  -3  18   7        6.98     -114.13    114.13 o
  -2  18   7     1040.42      884.79    384.76 o
  -1  18   7      223.57      -69.00    407.51 o
   0  18   7      866.73      744.87    145.62 o
   1  18   7        0.17      -89.64     89.64 o
   2  18   7      899.58      705.53    239.68 o
   3  18   7       87.52      -70.85    125.84 o
   4  18   7     1746.82     1855.91    333.75 o
  -4  19   7     1254.42     1341.36    183.67 o
  -3  19   7     1163.42     1067.48    216.05 o
  -2  19   7      206.88      -72.66    377.69 o
  -1  19   7      720.63      629.42    118.22 o
   0  19   7      352.70      227.16    106.83 o
   1  19   7      220.59       54.24    178.10 o
   2  19   7      626.05      407.49    109.19 o
 -12   0   8     4554.04     4167.48    236.30 o
 -10   0   8       15.89       78.44    240.01 o
  -8   0   8       57.64      154.15     99.07 o
  -6   0   8        2.22       52.22     70.68 o
  -4   0   8     4692.94     4361.36    128.63 o
  -2   0   8    11529.74    11727.79    231.24 o
   0   0   8       16.60       43.70     36.17 o
   2   0   8    15419.34    15414.76    440.80 o
   4   0   8     7801.50     7463.12    195.61 o
   6   0   8     1072.21     1160.71    107.71 o
   8   0   8     2084.27     2465.73    176.86 o
  10   0   8     2680.82     2348.85    288.87 o
  12   0   8      197.12     -175.54    210.59 o
 -14   1   8      323.11      313.85    145.81 o
 -13   1   8      193.38      206.27    140.80 o
 -12   1   8     1699.57     1534.86    144.40 o
 -11   1   8      919.45     1057.27    106.26 o
 -10   1   8     6836.15     7155.26    325.02 o
  -9   1   8     2672.16     2676.43    124.37 o
  -8   1   8     1741.13     1882.95     99.46 o
  -7   1   8     1086.70     1050.91     82.09 o
  -6   1   8     4544.62     4666.34    106.35 o
  -5   1   8     2668.74     2729.23    102.58 o
  -4   1   8     7236.72     7371.07    109.62 o
  -3   1   8     3499.46     3582.16     84.25 o
  -2   1   8     9336.27     9326.93    171.48 o
  -1   1   8      850.89      930.49     42.17 o
   0   1   8     8338.01     8412.53    143.30 o
   1   1   8     5347.67     5231.15    104.23 o
   2   1   8     2157.36     2114.79     71.69 o
   3   1   8     1108.90     1195.50     59.13 o
   4   1   8     5215.50     5466.62    142.05 o
   5   1   8     1248.80     1198.09     76.83 o
   6   1   8     4007.48     4172.79    143.91 o
   7   1   8      321.78      338.40     76.58 o
   8   1   8     1101.28      846.25     91.59 o
   9   1   8      191.69       89.08     77.43 o
  10   1   8     3496.57     3478.44    304.19 o
  11   1   8     2361.42     2237.21    222.06 o
  12   1   8     1360.60     1202.64    202.28 o
 -14   2   8      297.13      377.36    147.72 o
 -13   2   8      310.98      438.76    137.36 o
 -12   2   8      748.93     1030.97    157.90 o
 -11   2   8      294.61      347.38    126.75 o
 -10   2   8       17.42      -32.99    148.80 o
  -9   2   8     2378.75     2686.89    125.76 o
  -8   2   8      321.64      387.57     74.91 o
  -7   2   8      267.24      248.47     61.10 o
  -6   2   8       12.59       40.67     51.86 o
  -5   2   8      996.30     1093.83     61.41 o
  -4   2   8       67.60       49.16     49.25 o
  -3   2   8    15434.74    15075.22    201.82 o
  -2   2   8     4044.74     4207.78     84.87 o
  -1   2   8     2317.36     2346.27     75.94 o
   0   2   8     1580.33     1603.09     63.16 o
   1   2   8      399.92      368.76     44.51 o
   2   2   8      322.97      338.46     47.42 o
   3   2   8    19405.53    19203.51    256.98 o
   4   2   8     5303.35     5503.95    125.76 o
   5   2   8      149.62      124.52     54.94 o
   6   2   8      363.51      306.10     65.80 o
   7   2   8      319.01      407.89     80.35 o
   8   2   8      109.39      194.74     72.87 o
   9   2   8     3731.36     3930.00    160.92 o
  10   2   8      915.22      820.46    119.53 o
  11   2   8      111.79      108.15    221.24 o
  12   2   8     1507.59     1305.82    255.48 o
 -13   3   8      409.18      804.39    486.36 o
 -12   3   8       25.89      -35.83    111.60 o
 -11   3   8     6784.74     6337.45    279.57 o
 -10   3   8      489.63      553.97    119.10 o
  -9   3   8      824.38      835.13    114.75 o
  -8   3   8       53.54       27.37     76.70 o
  -7   3   8     2441.93     2354.35    105.39 o
  -6   3   8       36.55       -5.69     59.51 o
  -5   3   8     9569.25     9838.00    172.86 o
  -4   3   8     6813.66     7091.29    129.45 o
  -3   3   8        8.37      -38.41     38.41 o
  -2   3   8     1075.72     1132.10     67.00 o
  -1   3   8     5898.90     6144.97    108.05 o
   0   3   8       14.07        5.20     34.00 o
   1   3   8     7154.33     6748.25    141.01 o
   2   3   8      721.46      838.63     62.95 o
   3   3   8      137.29      150.51     50.80 o
   4   3   8      103.37        5.50     46.60 o
   5   3   8     6270.93     6080.32    158.74 o
   6   3   8       45.91       69.39     61.79 o
   7   3   8     2385.59     2488.31    124.32 o
   8   3   8      572.05      524.70     84.00 o
   9   3   8      194.12       73.36     80.49 o
  10   3   8        9.48       15.34     93.46 o
  11   3   8      793.50      717.18    166.26 o
  12   3   8       50.62     -153.84    153.84 o
 -13   4   8     1814.83     2113.45    196.60 o
 -12   4   8      381.39      451.99    200.54 o
 -11   4   8        5.94       96.12    109.76 o
 -10   4   8      271.93      378.87    114.04 o
  -9   4   8     7028.00     6875.29    470.36 o
  -8   4   8       50.84       95.92    218.18 o
  -7   4   8     3280.61     3288.83    127.42 o
  -6   4   8     1284.46     1291.20     61.40 o
  -5   4   8        3.48       29.02     53.97 o
  -4   4   8    11631.27    12269.94    171.09 o
  -3   4   8    11011.67    10877.48    163.39 o
  -2   4   8      116.89       90.97     41.11 o
  -1   4   8     2108.39     2010.76     74.83 o
   0   4   8     1268.59     1209.53     56.22 o
   1   4   8      164.75      243.85     49.83 o
   2   4   8     1182.15     1200.24     68.95 o
   3   4   8     5388.99     5779.27    147.94 o
   4   4   8      642.85      576.18     65.18 o
   5   4   8      167.87      212.67     62.85 o
   6   4   8       52.05      -68.59     68.59 o
   7   4   8     4611.64     4808.43    169.63 o
   8   4   8     4134.10     4348.61    163.92 o
   9   4   8     2090.82     2078.92    127.34 o
  10   4   8      370.51      340.59    107.04 o
  11   4   8      249.22      103.76    146.37 o
  12   4   8       13.37       -9.97    251.82 o
 -13   5   8      975.64      959.37    164.01 o
 -12   5   8     2205.94     2484.13    314.23 o
 -11   5   8     4407.65     4224.63    238.32 o
 -10   5   8     1847.47     1803.57    162.88 o
  -9   5   8     2609.49     2503.96    173.41 o
  -8   5   8     1782.07     1884.87    125.09 o
  -7   5   8     3632.10     3444.69    132.61 o
  -6   5   8     5769.26     5940.11    119.37 o
  -5   5   8     5522.24     6036.04    121.79 o
  -4   5   8     2916.43     2995.98     86.46 o
  -3   5   8     8701.55     8816.83    139.37 o
  -2   5   8      276.57      337.33     49.17 o
  -1   5   8     3002.18     3050.21     73.42 o
   0   5   8     2975.80     2967.45    100.32 o
   1   5   8      447.63      416.09     54.99 o
   2   5   8     1667.28     1771.96     82.28 o
   3   5   8     1612.47     1412.72     78.34 o
   4   5   8        8.14      -32.93     74.14 o
   5   5   8     2905.49     2744.95    113.91 o
   6   5   8      282.32      352.41     83.73 o
   7   5   8       27.51      -17.47     68.44 o
   8   5   8     2489.71     2544.64    163.53 o
   9   5   8      285.35      254.80    100.84 o
  10   5   8       84.67      180.08    100.76 o
  11   5   8     2269.40     1855.02    213.44 o
 -13   6   8      103.45      256.90    160.95 o
 -12   6   8     1185.01     1345.30    169.77 o
 -11   6   8      328.08      318.73    173.01 o
 -10   6   8      431.19      400.72    224.45 o
  -9   6   8     4520.17     4831.16    229.88 o
  -8   6   8     1691.56     1721.68    126.25 o
  -7   6   8      501.01      479.79    104.40 o
  -6   6   8     1173.69     1145.51     67.69 o
  -5   6   8        4.00       34.90     48.43 o
  -4   6   8     2828.30     2995.95     92.62 o
  -3   6   8     7342.50     7267.68    127.15 o
  -2   6   8     4227.01     4319.97    110.50 o
  -1   6   8     1097.15     1173.27     60.59 o
   0   6   8      310.30      248.71     54.70 o
   1   6   8      753.06      788.03     66.46 o
   2   6   8     2367.73     2071.56     88.43 o
   3   6   8      386.15      479.96     75.91 o
   4   6   8       95.25      195.02     80.36 o
   5   6   8       71.97       83.73     81.76 o
   6   6   8      667.99      495.32    102.76 o
   7   6   8     2455.68     2412.67    150.67 o
   8   6   8     3005.40     3329.68    186.10 o
   9   6   8       65.87      -33.31    110.93 o
  10   6   8       97.08     -166.74    166.74 o
  11   6   8      685.42      478.32    258.81 o
 -13   7   8       29.28      -26.68    129.57 o
 -12   7   8     1945.59     1983.51    195.24 o
 -11   7   8      908.13      910.00    226.78 o
 -10   7   8     4207.47     4446.71    234.98 o
  -9   7   8      109.16      107.58     97.91 o
  -8   7   8      940.07     1022.59    142.95 o
  -7   7   8     3316.38     3209.85    165.43 o
  -6   7   8     3970.91     3939.87    153.54 o
  -5   7   8     2319.06     2179.25     86.29 o
  -4   7   8     5549.35     5502.74    122.66 o
  -3   7   8       12.98      -42.42     55.04 o
  -2   7   8       17.52       49.24     48.70 o
  -1   7   8     2543.91     2467.01     83.45 o
   0   7   8     8399.88     8373.20    168.22 o
   1   7   8     2683.80     2604.69    100.44 o
   2   7   8     2437.87     2775.43    127.79 o
   3   7   8      763.81      662.14    122.27 o
   4   7   8      124.33      243.06    108.31 o
   5   7   8     3816.74     3554.58    171.54 o
   6   7   8     2726.71     2815.90    202.21 o
   7   7   8      734.33      720.43    106.60 o
   8   7   8     1079.23      876.77    103.99 o
   9   7   8      618.65      749.57    119.06 o
  10   7   8      141.61      109.89    107.39 o
  11   7   8     1207.70     1187.29    194.03 o
 -12   8   8        6.91       67.84    302.78 o
 -11   8   8        8.50      102.14    109.29 o
 -10   8   8      896.99      748.62    346.18 o
  -9   8   8      928.00     1042.56    163.65 o
  -8   8   8     7036.68     7041.89    233.94 o
  -7   8   8     1096.40     1212.82    127.77 o
  -6   8   8      756.06      698.18     76.03 o
  -5   8   8       15.41      -43.56     53.91 o
  -4   8   8     1048.63     1112.31     94.61 o
  -3   8   8      309.47      217.33     62.94 o
  -2   8   8     5709.65     5731.95    143.01 o
  -1   8   8     6594.14     6575.48    158.74 o
   0   8   8     4285.32     4416.37    136.67 o
   1   8   8      135.74      122.82     75.16 o
   2   8   8     5318.17     5065.99    187.92 o
   3   8   8      267.11      417.17    109.12 o
   4   8   8     5415.24     5171.04    406.79 o
   5   8   8        0.21       61.88    106.09 o
   6   8   8     1266.38     1174.02    121.53 o
   7   8   8       13.86       23.56     86.20 o
   8   8   8      269.66      442.97    109.85 o
   9   8   8      355.72      357.23    110.25 o
  10   8   8      436.88      369.35    144.38 o
  11   8   8       77.03       -3.43    233.78 o
 -12   9   8        6.12      -20.29    112.26 o
 -11   9   8     1048.93     1142.41    166.16 o
 -10   9   8       27.65      -66.21    130.49 o
  -9   9   8     1470.16     1570.19    421.98 o
  -8   9   8     1718.55     1780.76    140.73 o
  -7   9   8     3172.71     3256.07    167.95 o
  -6   9   8     2183.23     2292.66    104.61 o
  -5   9   8     4897.56     4880.34    153.59 o
  -4   9   8       14.51       44.38     60.15 o
  -3   9   8      508.02      475.24     68.84 o
  -2   9   8     3664.68     3373.34    145.72 o
  -1   9   8     4150.48     4456.75    152.78 o
   0   9   8    10811.41    10728.27    265.13 o
   1   9   8     3719.20     3636.80    163.45 o
   2   9   8      472.51      351.89    110.71 o
   3   9   8       27.72      -19.73     93.87 o
   4   9   8      807.19      656.48    136.08 o
   5   9   8     3795.67     3452.37    298.88 o
   6   9   8     5053.57     4952.68    208.28 o
   7   9   8     2574.70     2690.38    163.41 o
   8   9   8        2.24     -114.84    114.84 o
   9   9   8     1457.53     1585.13    188.53 o
  10   9   8      125.47       20.03    258.33 o
 -12  10   8       25.60      225.31    126.28 o
 -11  10   8      903.94      842.89    157.28 o
 -10  10   8      361.93      363.60    131.46 o
  -9  10   8     1636.32     1626.67    207.69 o
  -8  10   8      100.69      274.53    198.69 o
  -7  10   8     7624.40     7429.07    343.20 o
  -6  10   8     1768.56     1850.90    132.85 o
  -5  10   8     3431.69     3308.90    127.85 o
  -4  10   8      168.05      108.81     61.79 o
  -3  10   8     1857.14     1800.73     93.71 o
  -2  10   8      737.59      739.34     65.11 o
  -1  10   8     5667.88     5718.42    243.00 o
   0  10   8     2248.13     2723.01    468.03 o
   1  10   8     1312.05     1190.56    126.63 o
   2  10   8     1274.20     1242.87    330.43 o
   3  10   8     4327.46     4409.96    354.58 o
   4  10   8      353.47      258.16    115.41 o
   5  10   8     2085.30     2278.55    358.28 o
   6  10   8       77.49       83.77     92.71 o
   7  10   8     4470.05     4623.74    211.38 o
   8  10   8       13.26       60.63    155.85 o
   9  10   8     3335.98     3136.16    240.19 o
  10  10   8       76.39      104.11    208.22 o
 -11  11   8      188.33      364.15    184.46 o
 -10  11   8        5.82       -7.79    114.59 o
  -9  11   8      273.18      314.06    127.53 o
  -8  11   8       19.25      209.68     99.27 o
  -7  11   8     2275.64     2018.26    108.53 o
  -6  11   8     2004.42     1782.42    112.65 o
  -5  11   8     5217.54     5618.16    199.28 o
  -4  11   8      633.16      612.56     80.95 o
  -3  11   8      238.57      238.16     68.54 o
  -2  11   8       39.14      -14.31     54.98 o
  -1  11   8    12701.43    13077.40    298.59 o
   0  11   8     1639.12     1585.53    131.14 o
   1  11   8     7384.89     7042.74    415.99 o
   2  11   8      634.54      717.82    123.47 o
   3  11   8        3.16       25.71    103.80 o
   4  11   8      590.33      534.66    128.01 o
   5  11   8     7213.09     6836.82    304.19 o
   6  11   8      791.21      662.85    153.53 o
   7  11   8     3049.41     3304.92    223.95 o
   8  11   8        0.52      -41.56     94.11 o
   9  11   8      537.82      495.12    163.46 o
 -11  12   8        4.36      -61.42    115.47 o
 -10  12   8       31.32      -17.51    161.03 o
  -9  12   8      736.77     1022.28    160.51 o
  -8  12   8      848.89     1007.52    235.88 o
  -7  12   8     1047.13     1194.81    142.59 o
  -6  12   8       18.61      -58.93     58.93 o
  -5  12   8      301.45       48.96     70.23 o
  -4  12   8      190.12       40.32     71.88 o
  -3  12   8      264.79      129.13     81.80 o
  -2  12   8     2578.22     2553.02     98.35 o
  -1  12   8      206.77      251.87     77.95 o
   0  12   8      167.80      162.43     98.54 o
   1  12   8      804.39      781.78    126.78 o
   2  12   8     2609.59     2414.59    172.65 o
   3  12   8      720.40      694.55    130.54 o
   4  12   8     3611.85     3425.78    253.63 o
   5  12   8      524.14      453.99    137.96 o
   6  12   8       80.59      -79.01    129.85 o
   7  12   8     1038.14     1041.25    134.51 o
   8  12   8     2602.62     2834.29    234.93 o
   9  12   8     1375.38     1181.54    194.83 o
 -10  13   8       84.54       79.67    120.49 o
  -9  13   8      304.16      418.85    325.53 o
  -8  13   8     2723.63     2455.23    210.71 o
  -7  13   8        7.08      -82.81    118.64 o
  -6  13   8     5301.16     5401.36    173.03 o
  -5  13   8      913.02      894.04    170.13 o
  -4  13   8     1816.87     1688.13    112.40 o
  -3  13   8      589.62      453.30    123.40 o
  -2  13   8      133.47      137.77     58.30 o
  -1  13   8       10.28      -91.08     91.94 o
   0  13   8    12806.03    12097.73    357.74 o
   1  13   8     1861.34     1827.17    186.43 o
   2  13   8        6.41      -69.57    100.16 o
   3  13   8       12.70      180.35    118.41 o
   4  13   8      885.77      676.43    147.52 o
   5  13   8        6.00      -23.26    126.41 o
   6  13   8     1779.28     1875.26    176.09 o
   7  13   8     1059.63     1065.91    138.20 o
   8  13   8        1.16      -39.44    144.54 o
  -9  14   8      284.91      161.22    117.60 o
  -8  14   8     2566.64     2658.15    213.37 o
  -7  14   8      590.26      466.14    137.48 o
  -6  14   8      644.20      377.96    132.72 o
  -5  14   8       49.06       38.21     72.59 o
  -4  14   8     3380.72     3640.45    160.00 o
  -3  14   8      241.19      275.52     92.25 o
  -2  14   8     1866.72     1879.07    116.78 o
  -1  14   8       82.32      -85.35     85.35 o
   0  14   8       25.11      -11.77     93.86 o
   1  14   8     1639.45     1423.96    317.69 o
   2  14   8     3004.41     2740.56    202.51 o
   3  14   8      753.84      676.13    147.28 o
   4  14   8      843.21      634.12    153.25 o
   5  14   8     1273.81     1090.43    120.27 o
   6  14   8        3.99      -78.36     78.36 o
   7  14   8       16.21     -131.18    422.50 o
   8  14   8      945.39     1222.48    539.85 o
  -8  15   8      397.96      296.49    131.81 o
  -7  15   8      415.48      368.68    142.74 o
  -6  15   8     4677.91     4567.30    219.00 o
  -5  15   8        2.76      -93.13     93.13 o
  -4  15   8       35.64       98.61     80.68 o
  -3  15   8      245.02      284.06    157.34 o
  -2  15   8      206.95      199.11    200.78 o
  -1  15   8     1326.54      983.18    120.76 o
   0  15   8     2168.19     2402.17    176.35 o
   1  15   8        2.75     -101.22    101.22 o
   2  15   8      606.78      496.97    138.97 o
   3  15   8     1010.06      699.81    149.82 o
   4  15   8      758.60      657.55    526.19 o
   5  15   8      297.71      232.80     99.28 o
   6  15   8      990.97      764.07    180.03 o
   7  15   8      200.45     -122.47    396.90 o
  -8  16   8      413.77      571.48    348.51 o
  -7  16   8     2235.24     2072.60    393.44 o
  -6  16   8      235.85      257.76    219.91 o
  -5  16   8      978.43      707.02    232.89 o
  -4  16   8     2355.61     2512.96    159.01 o
  -3  16   8     1721.27     1187.39    169.59 o
  -2  16   8       18.19      120.00    350.52 o
  -1  16   8     1538.75     1482.01    151.84 o
   0  16   8      611.31      237.16    119.52 o
   1  16   8     1043.36      906.00    146.88 o
   2  16   8     2555.92     2460.85    317.57 o
   3  16   8      691.51      641.94    373.31 o
   4  16   8        1.14      -89.72     89.72 o
   5  16   8       27.83      -21.66    114.15 o
   6  16   8      649.78      566.33    257.69 o
  -6  17   8       57.71       92.53    127.92 o
  -5  17   8     5083.33     4652.21    565.85 o
  -4  17   8       77.38      -48.67    273.28 o
  -3  17   8        0.28      -78.50    123.66 o
  -2  17   8      156.55      113.70    128.05 o
  -1  17   8      138.52      -24.51    308.61 o
   0  17   8      269.11      178.73    122.13 o
   1  17   8     2314.53     2075.13    182.74 o
   2  17   8      238.48       16.82    131.66 o
   3  17   8        2.63     -124.06    124.06 o
   4  17   8      182.96       55.16    163.60 o
   5  17   8      551.65      290.68    174.70 o
  -5  18   8      920.23      934.64    163.51 o
  -4  18   8        7.97      127.90    125.25 o
  -3  18   8     2677.44     2461.73    222.07 o
  -2  18   8      239.80      123.89    137.57 o
  -1  18   8      273.94     -136.15    244.99 o
   0  18   8       44.68      -29.40    193.31 o
   1  18   8     2421.82     2321.62    280.73 o
   2  18   8      144.67       14.54    104.35 o
   3  18   8     3640.77     3550.81    192.09 o
 -13   0   9      219.28      165.98    175.54 o
 -11   0   9     1390.64     1347.12    163.86 o
  -9   0   9     8768.36     9420.95    310.32 o
  -7   0   9      910.24      803.09    120.97 o
  -5   0   9     5690.47     5738.15    189.01 o
  -3   0   9     3583.11     3550.71    125.37 o
  -1   0   9      195.06      161.65     49.26 o
   1   0   9    28682.11    29465.69    433.93 o
   3   0   9    11542.89    11731.07    258.64 o
   5   0   9      187.20      247.70    107.52 o
   7   0   9     2853.75     3211.51    205.18 o
   9   0   9     2516.75     2404.65    210.47 o
  11   0   9      444.02       49.43    208.82 o
 -13   1   9     2044.70     2233.75    322.15 o
 -12   1   9      502.23      601.61    186.76 o
 -11   1   9     2888.72     2757.97    220.18 o
 -10   1   9      597.11      622.00     93.57 o
  -9   1   9       75.26       68.87     71.42 o
  -8   1   9     1349.66     1135.40     93.94 o
  -7   1   9     2714.76     2849.51    101.51 o
  -6   1   9     2926.46     3011.62     96.51 o
  -5   1   9     4002.05     4257.91    126.43 o
  -4   1   9        7.33      -51.53     57.43 o
  -3   1   9      381.43      435.91     47.25 o
  -2   1   9      386.64      338.67     41.49 o
  -1   1   9    12785.10    12366.83    162.88 o
   0   1   9     1853.56     1890.30     53.13 o
   1   1   9      702.61      675.59     52.08 o
   2   1   9      119.09       91.10     36.51 o
   3   1   9     1115.34     1187.65     78.11 o
   4   1   9      719.79      892.43     90.51 o
   5   1   9     7617.37     7261.24    201.27 o
   6   1   9       65.21      232.35     75.95 o
   7   1   9       29.12        2.91     69.49 o
   8   1   9       93.80        0.63     76.05 o
   9   1   9     6616.65     6947.14    214.44 o
  10   1   9     3126.27     2932.82    186.34 o
  11   1   9     1359.99     1214.95    189.13 o
 -13   2   9       81.50       74.53    196.56 o
 -12   2   9      872.10      988.05    323.96 o
 -11   2   9      321.93      123.72    117.42 o
 -10   2   9     1963.35     2136.45    378.94 o
  -9   2   9     4880.51     5076.06    197.38 o
  -8   2   9        8.30       30.26     75.73 o
  -7   2   9        1.75       32.18     50.86 o
  -6   2   9     1462.30     1551.32     77.08 o
  -5   2   9       37.49      -50.21     50.21 o
  -4   2   9    12718.20    13783.92    183.69 o
  -3   2   9     2964.97     2762.50     82.78 o
  -2   2   9      346.91      270.15     48.01 o
  -1   2   9       75.75       53.61     47.12 o
   0   2   9     3901.89     4188.00    102.29 o
   1   2   9        6.63      -37.39     37.39 o
   2   2   9     7309.39     7457.08    149.99 o
   3   2   9     1472.95     1537.06    102.65 o
   4   2   9      543.00      533.00     83.21 o
   5   2   9     1283.71     1311.19    219.27 o
   6   2   9      856.74      830.13    111.27 o
   7   2   9     1246.69     1222.99    174.81 o
   8   2   9     6107.26     6678.66    205.03 o
   9   2   9      117.70       78.66     85.44 o
  10   2   9      378.01      170.99    111.67 o
  11   2   9        2.08     -134.52    134.52 o
 -13   3   9      141.56      224.51    139.85 o
 -12   3   9     1118.85     1318.56    172.82 o
 -11   3   9      417.65      535.32    132.34 o
 -10   3   9     1473.54     1397.22    354.98 o
  -9   3   9     2176.93     1958.62    191.14 o
  -8   3   9      672.00      881.84    102.80 o
  -7   3   9       99.80      175.41     75.80 o
  -6   3   9     4524.76     4433.95    128.36 o
  -5   3   9      859.35      846.19     76.46 o
  -4   3   9       11.30      -51.25     51.25 o
  -3   3   9      298.96      162.56     49.61 o
  -2   3   9     2951.56     2907.85     93.78 o
  -1   3   9      587.56      675.15     54.92 o
   0   3   9     7395.42     7800.45    145.57 o
   1   3   9     1533.19     1610.99     77.48 o
   2   3   9      333.18      253.17     57.74 o
   3   3   9      609.19      551.76    101.24 o
   4   3   9     2506.37     2447.39    122.28 o
   5   3   9     2464.25     2155.11    120.38 o
   6   3   9       82.32       84.96     74.74 o
   7   3   9      968.48      903.10     96.38 o
   8   3   9      969.67      915.88    102.27 o
   9   3   9      217.05       86.42     84.48 o
  10   3   9      588.42      658.81    137.00 o
  11   3   9      337.58       97.02    157.16 o
 -13   4   9      846.94      937.89    163.39 o
 -12   4   9        2.38      -16.51    119.23 o
 -11   4   9     3791.67     4311.29    257.13 o
 -10   4   9     2324.73     2095.39    201.02 o
  -9   4   9        9.87       38.13     91.90 o
  -8   4   9     4304.49     4250.80    174.80 o
  -7   4   9     1309.19     1183.04    114.75 o
  -6   4   9      139.19      162.15     57.80 o
  -5   4   9     4355.70     4585.00    117.90 o
  -4   4   9     4650.27     5014.40    114.01 o
  -3   4   9      261.92      290.09     51.82 o
  -2   4   9      295.57      274.42     51.02 o
  -1   4   9      772.25      859.91     78.91 o
   0   4   9     2579.82     2381.81     93.20 o
   1   4   9      705.20      630.38     65.15 o
   2   4   9      272.73      203.53     74.88 o
   3   4   9       62.13       87.49    148.12 o
   4   4   9       72.54       12.90    131.45 o
   5   4   9       14.20       16.12     95.34 o
   6   4   9     5253.32     5199.59    198.29 o
   7   4   9     1334.51     1323.84    117.59 o
   8   4   9     1822.10     1677.36    122.15 o
   9   4   9       69.70        9.26     83.76 o
  10   4   9      122.99      -10.96    101.43 o
  11   4   9        1.69     -135.66    135.66 o
 -13   5   9      667.72      731.44    160.62 o
 -12   5   9      368.85      647.38    235.14 o
 -11   5   9      380.91      383.99    154.77 o
 -10   5   9     4276.53     4843.50    242.57 o
  -9   5   9       41.35       24.82     92.17 o
  -8   5   9     5038.92     5469.63    199.69 o
  -7   5   9      317.87      396.42    100.89 o
  -6   5   9      484.99      469.17     62.68 o
  -5   5   9     1997.04     2084.04     90.79 o
  -4   5   9     2393.97     2547.17     93.86 o
  -3   5   9     3853.02     3579.17    116.83 o
  -2   5   9      213.59      230.28     52.85 o
  -1   5   9      333.21      304.69     54.70 o
   0   5   9      243.88      147.29     48.69 o
   1   5   9     2947.16     3073.48    137.40 o
   2   5   9        0.03       53.56     73.89 o
   3   5   9     1538.56     1537.74    269.46 o
   4   5   9     3883.01     3904.47    314.34 o
   5   5   9      190.03      136.60     88.19 o
   6   5   9      583.81      514.85     92.76 o
   7   5   9       30.59      -42.14     72.32 o
   8   5   9      150.27       30.78     83.82 o
   9   5   9     2373.35     2594.00    168.81 o
  10   5   9      910.34     1004.26    157.22 o
  11   5   9      463.68      371.11    182.57 o
 -12   6   9        2.91     -110.13    110.13 o
 -11   6   9     1416.54     1213.84    158.40 o
 -10   6   9      169.11      173.70    149.22 o
  -9   6   9     6454.29     6363.16    282.12 o
  -8   6   9      265.97      285.91     93.74 o
  -7   6   9     3455.10     3342.68    253.44 o
  -6   6   9     1512.45     1405.05     77.90 o
  -5   6   9     1123.06     1147.19     97.32 o
  -4   6   9      884.29      892.00     69.70 o
  -3   6   9      228.87      227.08     59.41 o
  -2   6   9     6044.55     6064.09    147.67 o
  -1   6   9      209.39      181.47     57.24 o
   0   6   9     3054.19     2953.70    106.94 o
   1   6   9     1736.88     1730.51    129.21 o
   2   6   9        4.97      -35.62     92.85 o
   3   6   9      116.63      169.06    104.88 o
   4   6   9     4146.46     3752.75    214.26 o
   5   6   9     1477.01     1394.91    125.23 o
   6   6   9     4147.05     4325.85    194.81 o
   7   6   9     3943.13     3860.33    190.55 o
   8   6   9      529.97      604.29    102.25 o
   9   6   9      603.71      586.87    108.64 o
  10   6   9      316.05      306.19    115.06 o
 -12   7   9      799.90      800.83    158.66 o
 -11   7   9     2841.56     2952.93    210.09 o
 -10   7   9        1.07      -54.54     98.42 o
  -9   7   9       51.36      116.44    105.04 o
  -8   7   9     6929.09     6650.95    269.70 o
  -7   7   9     1799.47     1824.36    140.45 o
  -6   7   9     1130.80     1070.03     83.91 o
  -5   7   9      456.89      466.75     65.44 o
  -4   7   9      889.15      895.84     78.22 o
  -3   7   9       40.46       88.36     61.86 o
  -2   7   9       42.39      -30.94     52.83 o
  -1   7   9     6490.32     6230.48    149.16 o
   0   7   9     2535.11     2321.93    120.39 o
   1   7   9       36.49       31.79     72.59 o
   2   7   9       28.59       41.72     92.95 o
   3   7   9      101.46      -24.12    105.45 o
   4   7   9     1449.77     1377.91    292.77 o
   5   7   9     3834.78     3775.01    178.35 o
   6   7   9        0.85      -18.19     97.75 o
   7   7   9       69.78      -25.27     87.43 o
   8   7   9      124.88       -2.27     95.18 o
   9   7   9     1378.28     1456.18    145.73 o
  10   7   9        0.84     -100.31    100.31 o
 -12   8   9      302.56      370.71    142.95 o
 -11   8   9      968.73     1012.36    155.92 o
 -10   8   9      491.33      414.07    174.54 o
  -9   8   9     6979.40     6814.09    493.63 o
  -8   8   9      634.09      870.80    225.35 o
  -7   8   9      385.06      508.32    104.03 o
  -6   8   9      661.89      641.32     76.94 o
  -5   8   9      684.34      633.80     68.36 o
  -4   8   9       58.87      -16.65    112.99 o
  -3   8   9    10602.55    10374.04    212.66 o
  -2   8   9       58.32       67.10     63.93 o
  -1   8   9      966.87      892.81     74.28 o
   0   8   9      460.44      397.89     84.05 o
   1   8   9     9027.90     9542.30    260.36 o
   2   8   9      978.08     1073.00    133.18 o
   3   8   9     6453.85     6493.00    441.43 o
   4   8   9     2108.36     2050.96    257.21 o
   5   8   9      479.99      507.52    101.97 o
   6   8   9       85.13      -11.64    160.68 o
   7   8   9     2401.00     2161.66    155.63 o
   8   8   9     1726.00     1786.69    176.76 o
   9   8   9     2725.90     2975.90    184.52 o
  10   8   9      249.75      109.80    256.04 o
 -11   9   9      326.64      532.12    255.12 o
 -10   9   9      298.94      442.90    190.05 o
  -9   9   9       54.13       50.26    105.92 o
  -8   9   9      317.96      330.50    108.79 o
  -7   9   9     1976.20     1839.06    102.04 o
  -6   9   9     4336.03     4512.06    138.95 o
  -5   9   9      379.65      385.47     74.39 o
  -4   9   9      620.54      480.89     70.09 o
  -3   9   9     1367.35     1141.92     90.19 o
  -2   9   9      324.05      377.69    144.29 o
  -1   9   9     7509.60     7183.40    174.29 o
   0   9   9     3986.15     4279.22    174.68 o
   1   9   9       82.58      104.56    142.23 o
   2   9   9      167.71       67.98     97.25 o
   3   9   9      167.69      320.04    115.62 o
   4   9   9     3522.60     3501.50    212.84 o
   5   9   9     5041.88     5363.21    266.69 o
   6   9   9     1767.37     1653.64    141.66 o
   7   9   9      529.31      514.91    112.15 o
   8   9   9      363.84      347.50    114.28 o
   9   9   9        1.09      -63.48    102.05 o
  10   9   9     1734.80     2010.22    270.47 o
 -11  10   9       62.35      105.92    129.18 o
 -10  10   9     1966.87     2068.80    198.41 o
  -9  10   9     1028.39     1003.23    151.93 o
  -8  10   9      635.05      693.54    139.31 o
  -7  10   9      504.15      433.20     66.82 o
  -6  10   9     2156.64     1985.09    134.63 o
  -5  10   9      570.91      541.77    138.44 o
  -4  10   9     7787.34     7979.56    191.76 o
  -3  10   9     1254.52     1266.41    115.91 o
  -2  10   9      543.49      817.65    133.50 o
  -1  10   9      413.92      230.06     80.57 o
   0  10   9      818.37      985.83    125.05 o
   1  10   9      886.57      930.60    157.06 o
   2  10   9     6054.94     5434.07    244.12 o
   3  10   9      344.34      283.53    112.99 o
   4  10   9      436.48      551.58    134.36 o
   5  10   9       75.96      -26.90    112.19 o
   6  10   9     2354.82     2312.66    161.26 o
   7  10   9      344.34      157.51    252.35 o
   8  10   9     1960.87     2066.12    207.30 o
   9  10   9      225.75      343.28    154.80 o
 -11  11   9        7.42      -85.95    156.53 o
 -10  11   9      125.69       67.01    145.96 o
  -9  11   9      107.29      216.78    166.70 o
  -8  11   9     2176.09     2233.35    164.71 o
  -7  11   9      333.75      375.71    108.62 o
  -6  11   9     8219.22     8236.60    194.60 o
  -5  11   9      129.44       57.10     85.49 o
  -4  11   9      349.24      388.17     80.68 o
  -3  11   9      240.89      155.47     81.37 o
  -2  11   9     2144.92     1991.93    115.08 o
  -1  11   9      473.59      524.34     86.17 o
   0  11   9     2439.84     2272.09    157.29 o
   1  11   9      338.47       60.90     94.90 o
   2  11   9      119.42      211.53    167.38 o
   3  11   9     2500.17     2252.45    181.65 o
   4  11   9     8300.51     8171.16    329.72 o
   5  11   9      378.58      210.19    129.08 o
   6  11   9     2132.62     2111.81    206.89 o
   7  11   9       85.48        2.92    146.05 o
   8  11   9      109.53     -110.88    110.88 o
   9  11   9     1048.73      817.10    252.58 o
 -10  12   9      782.63      987.38    163.93 o
  -9  12   9     1896.64     1880.33    188.96 o
  -8  12   9      834.21      721.48    126.54 o
  -7  12   9        3.28      -77.45    118.76 o
  -6  12   9      423.29      225.20    115.24 o
  -5  12   9     4867.99     4914.48    198.29 o
  -4  12   9     1480.86     1493.17    111.12 o
  -3  12   9     2454.98     2416.56    134.88 o
  -2  12   9      879.39      582.72     87.02 o
  -1  12   9       12.90     -105.17    105.17 o
   0  12   9      105.81      -61.76     92.73 o
   1  12   9     2143.62     2076.49    158.90 o
   2  12   9     1195.04     1081.69    437.09 o
   3  12   9     2118.11     1959.61    177.71 o
   4  12   9      163.19        6.56    221.28 o
   5  12   9      107.61     -151.11    310.50 o
   6  12   9     1093.24     1379.09    181.12 o
   7  12   9     1379.45     1342.90    167.49 o
   8  12   9      334.38      397.41    177.23 o
  -9  13   9      300.90      168.14    241.05 o
  -8  13   9        1.55       29.76    145.04 o
  -7  13   9     4185.19     4133.10    248.83 o
  -6  13   9      325.23      231.45    107.82 o
  -5  13   9     1497.63     1484.78    111.53 o
  -4  13   9       46.43        1.56     71.82 o
  -3  13   9      831.13      900.72    186.29 o
  -2  13   9      229.00      224.31     78.24 o
  -1  13   9     6278.11     6011.76    322.55 o
   0  13   9     1702.78     1485.53    142.69 o
   1  13   9      104.14        8.58    175.66 o
   2  13   9        0.07     -163.78    232.53 o
   3  13   9     1782.86     1491.01    173.50 o
   4  13   9        1.61      -74.11    123.34 o
   5  13   9     2296.25     2481.14    284.17 o
   6  13   9      300.79      236.13    153.22 o
   7  13   9        8.18      -18.17    107.74 o
  -9  14   9     1470.64     1455.33    185.32 o
  -8  14   9        8.77      -33.34    165.66 o
  -7  14   9     1470.35     1398.20    332.80 o
  -6  14   9      643.17      649.56    236.27 o
  -5  14   9     1966.36     2005.67    129.74 o
  -4  14   9       18.81       50.51     84.32 o
  -3  14   9     5011.90     5021.59    229.04 o
  -2  14   9       23.50     -109.66    109.66 o
  -1  14   9      158.54       26.65     97.38 o
   0  14   9     1480.66     1236.29    157.18 o
   1  14   9     2137.86     1739.25    191.66 o
   2  14   9       19.30      -97.06    135.80 o
   3  14   9      713.79      464.28    139.97 o
   4  14   9     1897.30     1674.79    188.15 o
   5  14   9      724.16      543.89    301.13 o
   6  14   9       54.68      -47.09     89.61 o
   7  14   9     1984.09     1815.16    331.67 o
  -8  15   9      753.70      742.06    309.93 o
  -7  15   9      171.90      302.90    136.31 o
  -6  15   9       49.79       89.99    119.90 o
  -5  15   9      906.91      843.77    164.66 o
  -4  15   9      176.58       22.96    169.38 o
  -3  15   9      747.96      677.85    147.07 o
  -2  15   9       75.85      -27.69    115.70 o
  -1  15   9       78.10      -89.75     89.75 o
   0  15   9      116.81     -153.43    311.38 o
   1  15   9      983.89      565.95    136.20 o
   2  15   9       13.24      -79.15    118.04 o
   3  15   9     1682.23     1441.21    177.92 o
   4  15   9      381.06      213.07    161.48 o
   5  15   9        4.94      -58.04    132.02 o
   6  15   9       41.99     -116.31    287.87 o
  -6  16   9        3.34       26.41    121.28 o
  -5  16   9     1672.32     2155.30    443.28 o
  -4  16   9      947.26      707.93    152.27 o
  -3  16   9       16.52     -142.95    142.95 o
  -2  16   9     1892.23     1611.03    641.13 o
  -1  16   9      242.75       75.58    112.98 o
   0  16   9        2.17     -102.70    102.70 o
   1  16   9     2684.43     2843.38    324.28 o
   2  16   9      934.44     1049.97    200.38 o
   3  16   9       78.18      145.28    137.75 o
   4  16   9       44.60       13.19    144.62 o
  -5  17   9       90.15      127.87    148.82 o
  -4  17   9        6.08       68.57    150.06 o
  -3  17   9      147.95       82.07    137.07 o
  -2  17   9       13.12     -146.40    256.16 o
  -1  17   9       78.30     -145.83    163.00 o
   0  17   9      128.83     -206.76    256.72 o
   1  17   9      270.66      127.64    207.77 o
   2  17   9      307.22     -154.38    286.70 o
   3  17   9      486.48      201.59    355.23 o
  -2  18   9      149.76      -49.60    135.70 o
  -1  18   9       13.34     -387.90    396.18 o
   0  18   9      324.51      267.98    182.01 o
 -12   0  10     4283.35     4514.36    332.52 o
 -10   0  10     4557.07     4838.76    666.16 o
  -8   0  10     1441.72     1599.63    149.40 o
  -6   0  10    18194.02    19064.19    384.27 o
  -4   0  10     7998.86     8470.50    262.37 o
  -2   0  10     1887.41     1812.51     98.14 o
   0   0  10    43307.38    45093.12   1092.64 o
   2   0  10    12427.72    13077.55    597.44 o
   4   0  10       32.76     -101.52    101.52 o
   6   0  10     6990.58     7134.79    292.14 o
   8   0  10      948.48     1116.47    214.28 o
  10   0  10       68.90      -77.06    132.77 o
 -13   1  10     1498.41     1386.02    235.75 o
 -12   1  10      400.62      357.19    167.02 o
 -11   1  10      527.22      428.40    103.79 o
 -10   1  10       55.27       -9.96     86.49 o
  -9   1  10     1461.77     1596.29    109.77 o
  -8   1  10     3670.63     4051.65    125.26 o
  -7   1  10     2840.68     2972.84    105.22 o
  -6   1  10     1410.66     1470.37    110.13 o
  -5   1  10      102.72       50.82     55.39 o
  -4   1  10      531.34      542.98     86.63 o
  -3   1  10      650.03      740.30     55.04 o
  -2   1  10     6625.41     7062.65    127.24 o
  -1   1  10     1723.88     1735.81     68.62 o
   0   1  10       14.83      -45.59     70.05 o
   1   1  10      127.97       43.09     75.02 o
   2   1  10     3474.63     3673.90    177.11 o
   3   1  10      223.37      317.89     79.55 o
   4   1  10     5064.48     4800.80    172.55 o
   5   1  10      672.35      586.46     95.63 o
   6   1  10     1172.18     1290.99    113.22 o
   7   1  10        5.62      -31.28     75.07 o
   8   1  10     4407.38     4514.66    180.36 o
   9   1  10      359.79      268.53     95.82 o
  10   1  10      726.92      804.31    153.00 o
 -12   2  10       71.17      290.92    231.12 o
 -11   2  10     2644.73     2829.66    205.33 o
 -10   2  10     3506.17     3498.43    338.79 o
  -9   2  10     1109.35      966.52    252.26 o
  -8   2  10       89.36      161.55     92.27 o
  -7   2  10      297.61      341.31     63.13 o
  -6   2  10      953.69     1084.39     74.35 o
  -5   2  10    11599.66    11785.21    212.03 o
  -4   2  10     1775.58     2006.84     83.72 o
  -3   2  10     1761.62     1865.80     82.24 o
  -2   2  10        4.52       -7.97     46.72 o
  -1   2  10      949.95     1238.99    100.28 o
   0   2  10     1869.06     1705.52     88.96 o
   1   2  10     7339.05     7701.23    174.02 o
   2   2  10       47.40       24.89     80.70 o
   3   2  10      172.07      167.72     85.88 o
   4   2  10        5.89       -2.24     75.01 o
   5   2  10     1101.16     1304.34    106.27 o
   6   2  10     3795.49     4054.99    255.92 o
   7   2  10     5926.45     5886.92    196.62 o
   8   2  10       49.65       31.69     84.43 o
   9   2  10       45.59       -6.43     90.44 o
  10   2  10        9.41      -90.31     90.31 o
 -12   3  10       77.23      -49.91    140.14 o
 -11   3  10      120.68      164.41    159.99 o
 -10   3  10      986.28     1153.03    222.68 o
  -9   3  10     1329.24     1254.76    149.75 o
  -8   3  10       53.04       64.40     80.87 o
  -7   3  10     2538.40     2773.37    163.25 o
  -6   3  10      499.33      436.00     73.63 o
  -5   3  10     3963.48     4341.08    120.34 o
  -4   3  10     1795.71     1917.87    111.81 o
  -3   3  10     5138.53     5425.37    141.63 o
  -2   3  10      500.31      506.15     61.86 o
  -1   3  10     8084.32     8282.49    186.93 o
   0   3  10     4695.42     4566.35    136.22 o
   1   3  10      453.64      403.98     62.97 o
   2   3  10        0.72       71.02     80.65 o
   3   3  10     5058.09     5034.80    200.82 o
   4   3  10     1885.63     1885.92    135.57 o
   5   3  10     3287.97     3370.47    191.42 o
   6   3  10      617.64      609.86     90.42 o
   7   3  10      826.96      955.90    104.26 o
   8   3  10      465.59      521.10    100.92 o
   9   3  10     3557.30     3745.34    208.73 o
  10   3  10      368.42      297.41    120.05 o
 -12   4  10     1247.63     1575.57    179.17 o
 -11   4  10      468.69      654.57    161.16 o
 -10   4  10      631.14      383.60    122.41 o
  -9   4  10     4542.75     4799.29    240.34 o
  -8   4  10      163.65      211.25     87.09 o
  -7   4  10       46.61       22.76     57.54 o
  -6   4  10      464.28      483.79     78.44 o
  -5   4  10      781.84      830.17     78.37 o
  -4   4  10     1121.94     1174.33     78.73 o
  -3   4  10      364.63      393.35     73.77 o
  -2   4  10       87.58       66.38     52.07 o
  -1   4  10     1336.29     1321.81     86.62 o
   0   4  10      520.18      451.83     69.82 o
   1   4  10     2251.12     2342.82    102.67 o
   2   4  10      564.11      664.86    119.01 o
   3   4  10      471.15      358.72     96.90 o
   4   4  10       92.34      103.00     85.30 o
   5   4  10     1224.51     1391.45    124.00 o
   6   4  10      374.35      267.11     84.97 o
   7   4  10     1430.62     1425.00    120.04 o
   8   4  10      799.54      549.71     99.65 o
   9   4  10      112.53      -25.27     90.55 o
  10   4  10      477.87      390.67    140.62 o
 -12   5  10      700.31      703.43    149.87 o
 -11   5  10     1221.45     1186.90    165.56 o
 -10   5  10     1591.13     1664.90    174.93 o
  -9   5  10     1850.57     1948.29    282.24 o
  -8   5  10      149.43      281.00    146.48 o
  -7   5  10     1106.79     1209.78    125.58 o
  -6   5  10     1146.87     1113.16    106.42 o
  -5   5  10     1004.06      937.44    100.33 o
  -4   5  10     5743.19     5613.37    145.30 o
  -3   5  10     1722.95     1956.93    101.64 o
  -2   5  10      422.55      394.34     68.74 o
  -1   5  10     4555.28     4480.73    144.68 o
   0   5  10     2171.64     2064.70    100.45 o
   1   5  10     1193.08     1080.08     94.03 o
   2   5  10     2781.55     2880.08    291.33 o
   3   5  10     4463.22     4148.37    401.08 o
   4   5  10      552.51      380.67     96.95 o
   5   5  10      214.70      236.61     90.77 o
   6   5  10       73.82       20.84     86.04 o
   7   5  10     3313.57     3308.61    177.91 o
   8   5  10     2731.24     2717.76    159.60 o
   9   5  10     1254.32     1273.54    142.67 o
  10   5  10      234.87      150.24    116.38 o
 -12   6  10      618.36      576.35    145.59 o
 -11   6  10      133.53      264.93    188.81 o
 -10   6  10      661.55      800.25    160.07 o
  -9   6  10     1207.80     1242.97    227.99 o
  -8   6  10      420.61      466.84    104.27 o
  -7   6  10     2628.80     2511.38    149.88 o
  -6   6  10       97.12      -43.81     64.65 o
  -5   6  10        1.48      -26.10     59.59 o
  -4   6  10      127.52      122.76     70.06 o
  -3   6  10     6608.84     6295.46    179.48 o
  -2   6  10      231.94      160.43     63.71 o
  -1   6  10     3698.58     3769.98    138.02 o
   0   6  10     3502.48     3510.86    170.82 o
   1   6  10       44.57       -4.81     98.97 o
   2   6  10      600.59      635.78    140.18 o
   3   6  10     3943.07     3940.98    213.57 o
   4   6  10     1100.88     1144.82    118.91 o
   5   6  10     1034.23      989.25    123.53 o
   6   6  10      747.29      735.60    110.25 o
   7   6  10        0.54       53.55     97.51 o
   8   6  10      670.56      426.57    112.83 o
   9   6  10      484.54      339.51    130.20 o
  10   6  10      815.78      623.02    134.76 o
 -12   7  10     1196.14     1617.93    191.29 o
 -11   7  10      100.77      233.23    131.55 o
 -10   7  10       82.21      171.95    125.64 o
  -9   7  10      678.38      804.68    137.55 o
  -8   7  10     3669.89     3843.73    266.23 o
  -7   7  10      277.55      134.44     62.15 o
  -6   7  10      358.56      281.48    107.13 o
  -5   7  10        0.53      -55.12     93.61 o
  -4   7  10     1148.77     1131.72     85.91 o
  -3   7  10       63.45       69.74     63.09 o
  -2   7  10     5272.75     5727.85    286.33 o
  -1   7  10        6.54       41.42     66.04 o
   0   7  10     1068.01      833.23     79.35 o
   1   7  10       23.10      -25.06     95.77 o
   2   7  10     1796.16     1787.48    156.36 o
   3   7  10      422.96      369.56    160.27 o
   4   7  10     4549.75     4574.55    241.06 o
   5   7  10      206.20      100.81     88.09 o
   6   7  10        4.94      -89.79     89.79 o
   7   7  10      117.19      106.04     99.67 o
   8   7  10      921.99      980.33    135.19 o
   9   7  10     1593.56     1626.18    159.63 o
 -11   8  10      426.86      354.92    134.36 o
 -10   8  10     2367.07     2885.58    213.52 o
  -9   8  10      567.88      252.23    175.50 o
  -8   8  10      315.44      298.27    101.42 o
  -7   8  10      996.66      844.36     77.94 o
  -6   8  10     1412.09     1248.06     91.68 o
  -5   8  10      350.68      224.72    110.37 o
  -4   8  10     5376.85     5386.09    152.80 o
  -3   8  10      866.34      769.46     91.24 o
  -2   8  10      456.34      473.71    109.32 o
  -1   8  10      135.04       18.91     69.75 o
   0   8  10     3489.24     3472.29    144.84 o
   1   8  10     4445.23     4518.91    228.81 o
   2   8  10     1972.75     2192.04    255.88 o
   3   8  10      815.76      623.16    123.13 o
   4   8  10        2.35      -70.59    105.27 o
   5   8  10     1929.46     1729.89    140.59 o
   6   8  10     4362.43     4315.48    207.85 o
   7   8  10      389.60      422.32    119.39 o
   8   8  10     1227.83     1098.87    143.81 o
   9   8  10      426.84      331.59    123.09 o
 -11   9  10      368.20      438.69    345.38 o
 -10   9  10       69.29       33.54    119.95 o
  -9   9  10     1841.08     2145.64    189.07 o
  -8   9  10     2103.41     2053.34    157.01 o
  -7   9  10     1882.11     2038.76    177.33 o
  -6   9  10      510.17      493.65     80.17 o
  -5   9  10      352.56      331.59     73.86 o
  -4   9  10        0.36        2.68     96.14 o
  -3   9  10     7097.25     7001.72    191.40 o
  -2   9  10     4250.93     4732.92    169.06 o
  -1   9  10     2439.06     2266.07    104.68 o
   0   9  10      309.31      112.17     99.93 o
   1   9  10       58.21       41.95    102.06 o
   2   9  10      136.13       65.33    102.38 o
   3   9  10     4682.46     4855.39    314.19 o
   4   9  10     4710.39     4443.71    335.17 o
   5   9  10     1614.93     1598.18    141.00 o
   6   9  10      583.51      458.01    114.73 o
   7   9  10        1.67      -94.15     96.80 o
   8   9  10        2.10      -97.63     97.63 o
   9   9  10     3876.13     4053.97    276.88 o
 -10  10  10      182.39      265.71    128.07 o
  -9  10  10     2018.37     2004.27    188.98 o
  -8  10  10       20.47       47.62    208.35 o
  -7  10  10      751.76      782.81    168.78 o
  -6  10  10      244.65      224.96     74.54 o
  -5  10  10    13070.32    12793.38    274.99 o
  -4  10  10       26.74       48.53     71.51 o
  -3  10  10     1694.60     1789.11    110.35 o
  -2  10  10      682.07      610.31    100.26 o
  -1  10  10     2452.16     2450.41    123.46 o
   0  10  10       42.33      -62.93    110.44 o
   1  10  10     7499.34     8075.21    294.75 o
   2  10  10        0.94      -54.11     97.50 o
   3  10  10     2376.30     2235.18    184.67 o
   4  10  10       24.70      -54.98    111.61 o
   5  10  10     6450.37     6379.24    310.32 o
   6  10  10      328.70      477.54    115.55 o
   7  10  10     2952.58     2870.51    185.30 o
   8  10  10       86.57      -71.58    169.78 o
 -10  11  10        6.80     -110.94    117.16 o
  -9  11  10     3022.54     3704.57    490.62 o
  -8  11  10        0.64      -25.08    101.24 o
  -7  11  10     1194.66     1136.15    288.46 o
  -6  11  10      128.38      165.37     98.56 o
  -5  11  10      776.08      751.68     93.16 o
  -4  11  10     1389.15     1332.13    259.69 o
  -3  11  10     5267.68     5449.35    176.39 o
  -2  11  10       39.65        9.57     70.70 o
  -1  11  10     4433.91     4011.17    156.53 o
   0  11  10      401.21      255.29    107.65 o
   1  11  10      827.94      606.33    123.04 o
   2  11  10        2.09       43.76    103.97 o
   3  11  10     5646.66     5914.67    282.12 o
   4  11  10      506.08      618.55    143.82 o
   5  11  10      775.53     1284.77    175.89 o
   6  11  10       92.69       26.35    113.25 o
   7  11  10        2.41       -4.57    129.26 o
   8  11  10      185.45      159.98    117.26 o
  -9  12  10     1131.36     1001.64    163.84 o
  -8  12  10      769.05      771.97    224.73 o
  -7  12  10      567.29      487.66    131.34 o
  -6  12  10     2703.69     2504.45    166.61 o
  -5  12  10     1366.16     1185.44    141.91 o
  -4  12  10     7082.63     7090.65    211.98 o
  -3  12  10      381.62      304.72     92.20 o
  -2  12  10       58.31      -43.92     92.11 o
  -1  12  10      241.98      163.91     79.40 o
   0  12  10     2070.86     1847.49    158.95 o
   1  12  10     3001.84     2514.38    185.99 o
   2  12  10     3352.72     3307.49    221.09 o
   3  12  10      101.23       49.72    175.22 o
   4  12  10      189.05      206.45    134.34 o
   5  12  10      619.00      338.54    149.13 o
   6  12  10      289.70      346.47    120.01 o
   7  12  10      275.58      248.94    128.87 o
  -8  13  10     2209.01     2158.02    246.92 o
  -7  13  10      603.80      492.92    136.07 o
  -6  13  10      569.97      681.63    150.80 o
  -5  13  10      203.12       18.20     75.37 o
  -4  13  10      151.66      131.99     85.35 o
  -3  13  10       26.56      -11.81     78.79 o
  -2  13  10     1263.44     1149.43    128.07 o
  -1  13  10      174.76       11.98     77.24 o
   0  13  10       92.07       38.47    106.15 o
   1  13  10        4.64      -84.72    260.46 o
   2  13  10     1813.51     1527.17    234.94 o
   3  13  10       82.57       -2.26    175.94 o
   4  13  10     3574.99     3466.82    243.60 o
   5  13  10      336.48       60.38    142.16 o
   6  13  10      230.86      292.19    219.91 o
  -8  14  10        0.18      -44.37    320.54 o
  -7  14  10     1198.70     1079.78    214.45 o
  -6  14  10      128.05      303.16    328.58 o
  -5  14  10      112.20      -77.70    257.81 o
  -4  14  10     3761.63     3721.50    311.34 o
  -3  14  10      618.95      427.92    130.49 o
  -2  14  10       67.64      -17.88    151.19 o
  -1  14  10      363.07      210.84    125.04 o
   0  14  10      393.27      138.36    112.57 o
   1  14  10       71.01      116.78    116.64 o
   2  14  10      688.52      697.05    197.28 o
   3  14  10     1524.68     1677.59    276.82 o
   4  14  10      611.08      658.17    272.36 o
   5  14  10      203.42      196.29    305.35 o
  -6  15  10     1721.70     1551.88    186.00 o
  -5  15  10       25.77       70.49    143.63 o
  -4  15  10     2923.16     2215.42    427.93 o
  -3  15  10      769.18      661.59    150.55 o
  -2  15  10      185.99      -24.03    126.96 o
  -1  15  10      136.90       36.73     91.53 o
   0  15  10       27.42     -143.30    340.32 o
   1  15  10      454.05      103.98    150.18 o
   2  15  10     2663.67     2900.91    216.96 o
   3  15  10      734.56      569.61    381.43 o
   4  15  10      855.94      842.82    177.20 o
  -5  16  10      683.99      655.88    173.41 o
  -4  16  10      133.68       51.89    164.89 o
  -3  16  10       25.45      -79.60    149.62 o
  -2  16  10      171.64      115.17    137.32 o
  -1  16  10        7.04      -87.38     87.38 o
   0  16  10      144.30       38.41    299.22 o
   1  16  10      279.94      239.57    178.36 o
   2  16  10      738.59      537.65    266.33 o
   3  16  10       87.59     -137.89    137.89 o
  -2  17  10       50.38       43.86    146.49 o
  -1  17  10      212.43     -133.14    133.14 o
   0  17  10      900.97      660.09    152.61 o
 -11   0  11      881.20     1082.51    201.58 o
  -9   0  11     3759.01     3441.49    256.88 o
  -7   0  11     7617.09     8079.43    233.23 o
  -5   0  11     5485.10     5787.06    196.27 o
  -3   0  11     1132.49     1095.67    172.13 o
  -1   0  11     2731.94     3026.57    207.27 o
   1   0  11    12411.59    12202.24    588.04 o
   3   0  11      140.31      124.06    107.35 o
   5   0  11     4989.56     4777.62    418.28 o
   7   0  11     1396.14     1420.45    175.33 o
   9   0  11      321.62      219.73    145.03 o
 -12   1  11       13.05      -11.82    158.02 o
 -11   1  11      784.37      798.14    180.77 o
 -10   1  11     1578.38     1415.42    129.22 o
  -9   1  11     4299.11     4545.81    249.76 o
  -8   1  11     7864.53     7943.71    161.91 o
  -7   1  11     5501.04     5625.55    139.58 o
  -6   1  11      156.99       58.87     60.93 o
  -5   1  11     2243.13     2194.08    122.11 o
  -4   1  11     1174.26     1166.66     74.90 o
  -3   1  11     4344.64     4329.54    215.95 o
  -2   1  11      409.21      281.78     61.53 o
  -1   1  11     5972.10     5887.64    229.73 o
   0   1  11        4.31       79.41     89.58 o
   1   1  11     7742.75     8002.92    328.37 o
   2   1  11      536.24      550.88    127.36 o
   3   1  11     1510.02     1442.32    127.55 o
   4   1  11      790.98      791.01     94.79 o
   5   1  11     2747.10     2692.55    142.06 o
   6   1  11       60.98      -22.24     78.82 o
   7   1  11     3647.98     4112.36    181.41 o
   8   1  11      361.90      201.98    100.13 o
   9   1  11      512.87      262.39    103.77 o
 -12   2  11     3212.84     3409.18    280.35 o
 -11   2  11      823.17      590.09    168.55 o
 -10   2  11      507.47      521.67    139.24 o
  -9   2  11      969.08     1182.96    241.17 o
  -8   2  11      345.16      372.10     97.43 o
  -7   2  11     2318.85     2367.52    121.27 o
  -6   2  11     6519.88     6588.59    184.68 o
  -5   2  11     1752.82     1707.95    103.32 o
  -4   2  11       35.37      -40.43     81.31 o
  -3   2  11     1812.68     1893.20     99.55 o
  -2   2  11      345.57      349.79     69.05 o
  -1   2  11     6235.51     6481.21    238.96 o
   0   2  11     6607.25     6610.42    288.91 o
   1   2  11       90.56       -3.57    110.17 o
   2   2  11        2.55       21.30     88.68 o
   3   2  11       12.22      -80.44     80.44 o
   4   2  11      372.78      361.07     99.65 o
   5   2  11     3695.17     3495.11    159.83 o
   6   2  11     2924.64     2962.12    196.56 o
   7   2  11        1.00      -78.82     78.82 o
   8   2  11      304.82      310.15    101.63 o
   9   2  11      753.13      650.60    118.06 o
 -12   3  11       13.56       94.99    136.68 o
 -11   3  11        0.16      173.12    128.18 o
 -10   3  11      408.47      577.63    136.72 o
  -9   3  11       16.27       83.97    112.59 o
  -8   3  11     6683.71     7036.81    234.78 o
  -7   3  11     1462.54     1350.02    103.99 o
  -6   3  11       45.45       24.33     63.30 o
  -5   3  11      125.10       18.98     61.97 o
  -4   3  11     2397.45     2358.05    102.84 o
  -3   3  11      142.01      172.67     65.05 o
  -2   3  11     4879.88     5056.11    153.39 o
  -1   3  11     2839.09     3015.72    119.29 o
   0   3  11     2040.16     2138.09    180.36 o
   1   3  11     1192.68     1031.40    214.77 o
   2   3  11     6018.04     5796.77    220.77 o
   3   3  11       41.50      -74.52     74.52 o
   4   3  11     2892.83     2752.56    165.76 o
   5   3  11      313.21      301.59    105.23 o
   6   3  11      248.33      261.07     94.38 o
   7   3  11     2086.37     2037.51    139.89 o
   8   3  11     2083.12     2449.51    272.78 o
   9   3  11      201.57      168.35     99.70 o
 -11   4  11      230.95      247.48    127.91 o
 -10   4  11      343.08      611.66    140.59 o
  -9   4  11      363.27      317.06    124.43 o
  -8   4  11      925.92      928.78    144.56 o
  -7   4  11      152.14     -132.29    132.29 o
  -6   4  11     3415.85     3464.04    127.64 o
  -5   4  11      115.88       39.31     61.44 o
  -4   4  11      304.88      212.91     71.84 o
  -3   4  11       85.00       22.17     61.93 o
  -2   4  11     1519.72     1463.47     92.42 o
  -1   4  11      286.50      259.54     68.00 o
   0   4  11     8275.60     8773.86    250.79 o
   1   4  11      148.47      191.39    112.45 o
   2   4  11       35.34      -53.45     77.56 o
   3   4  11       15.91       16.98     83.82 o
   4   4  11       63.12       52.09     89.13 o
   5   4  11        9.84      -33.53     82.99 o
   6   4  11      683.89      941.98    123.32 o
   7   4  11     1033.32      942.24    128.52 o
   8   4  11      516.95      546.21    112.70 o
   9   4  11       70.97      -65.16     95.97 o
 -11   5  11      448.21      519.42    198.01 o
 -10   5  11        6.53      130.20    121.87 o
  -9   5  11      604.56      655.90    219.63 o
  -8   5  11     1842.63     1703.33    139.62 o
  -7   5  11     2206.69     2269.33    152.01 o
  -6   5  11      998.92      991.77     84.53 o
  -5   5  11       19.35      -54.74     65.22 o
  -4   5  11      985.18      871.66     80.99 o
  -3   5  11     2109.43     2075.19    169.21 o
  -2   5  11     1317.65     1409.59     94.50 o
  -1   5  11     1873.28     1948.99    121.87 o
   0   5  11      467.20      435.28     85.71 o
   1   5  11     2535.85     2593.96    182.80 o
   2   5  11     2866.15     2717.59    185.03 o
   3   5  11     2276.84     2126.05    156.45 o
   4   5  11     1541.92     1535.38    136.45 o
   5   5  11      190.69      108.57     94.00 o
   6   5  11     1592.69     1567.40    182.28 o
   7   5  11     1047.26     1125.08    165.44 o
   8   5  11      716.53     1002.29    140.87 o
   9   5  11      922.00      800.22    121.96 o
 -11   6  11      521.53      757.79    153.29 o
 -10   6  11      149.19      300.49    124.70 o
  -9   6  11      219.25      212.26    190.89 o
  -8   6  11     1441.60     1227.50    163.75 o
  -7   6  11      845.59      752.56    118.40 o
  -6   6  11       13.53      -68.25     68.25 o
  -5   6  11     1681.11     1964.60    111.52 o
  -4   6  11      371.85      232.11     82.99 o
  -3   6  11     2126.68     2061.58    111.04 o
  -2   6  11       66.17       26.51     79.33 o
  -1   6  11     2194.75     2394.40    124.07 o
   0   6  11      529.25      536.58     90.56 o
   1   6  11     1528.21     1646.58    223.21 o
   2   6  11       19.64      -79.79    110.44 o
   3   6  11      423.50      329.08    114.59 o
   4   6  11      344.01      355.65    102.61 o
   5   6  11     2112.28     2139.02    156.09 o
   6   6  11      647.56      823.92    166.20 o
   7   6  11      459.94      592.35    125.61 o
   8   6  11       38.22        6.01    106.77 o
   9   6  11     2344.84     2550.10    189.34 o
 -11   7  11       31.90      128.85    193.51 o
 -10   7  11        7.60     -102.42    102.42 o
  -9   7  11     6557.27     6339.21    282.75 o
  -8   7  11      206.31      252.75    110.72 o
  -7   7  11     1550.43     1501.54    114.01 o
  -6   7  11     1056.22      992.38     91.22 o
  -5   7  11     1315.39     1382.29    145.47 o
  -4   7  11        1.11      -58.11     58.11 o
  -3   7  11     6682.99     6575.80    206.29 o
  -2   7  11     3515.14     3575.22    151.16 o
  -1   7  11     1130.07      887.15     91.99 o
   0   7  11      773.91      641.60     83.72 o
   1   7  11      187.92      162.19     73.17 o
   2   7  11      484.50      458.43    157.58 o
   3   7  11     3383.04     3602.98    218.81 o
   4   7  11      971.27      979.75    123.75 o
   5   7  11        1.32       60.49     93.00 o
   6   7  11       43.96      202.66    107.35 o
   7   7  11     1065.65     1079.92    141.91 o
   8   7  11     1286.42     1195.21    151.56 o
 -10   8  11      435.30      726.64    149.25 o
  -9   8  11       77.49      160.47    114.35 o
  -8   8  11       68.94       99.40    102.22 o
  -7   8  11     1120.04     1254.05    201.76 o
  -6   8  11     1918.94     1935.55    128.60 o
  -5   8  11     1206.82     1352.02     96.75 o
  -4   8  11       24.19      -56.06     56.06 o
  -3   8  11       96.31      -63.66     63.66 o
  -2   8  11       40.27       25.43     66.07 o
  -1   8  11     1823.83     1909.84    205.44 o
   0   8  11     1718.96     1759.91    140.86 o
   1   8  11      147.26       94.76    108.50 o
   2   8  11     1325.46     1284.54    232.53 o
   3   8  11        1.70      -82.28    120.57 o
   4   8  11     1730.95     1749.35    181.14 o
   5   8  11     5189.97     5055.94    229.86 o
   6   8  11       46.62      -75.49     99.81 o
   7   8  11      232.16      188.94    114.46 o
   8   8  11       56.67       22.73    126.94 o
 -10   9  11     2765.41     3157.88    320.78 o
  -9   9  11     3427.51     3404.87    706.55 o
  -8   9  11      710.21      469.49    129.33 o
  -7   9  11      964.51      937.88    126.93 o
  -6   9  11      749.79      759.24    134.78 o
  -5   9  11        2.09        2.29    140.09 o
  -4   9  11     5474.80     5805.30    179.11 o
  -3   9  11     9037.82     8844.02    223.50 o
  -2   9  11     2104.25     2221.94    146.10 o
  -1   9  11     1589.47     1310.79    127.53 o
   0   9  11       58.86      -70.31     70.31 o
   1   9  11      396.82      391.15    122.03 o
   2   9  11     1926.18     2025.70    171.15 o
   3   9  11     1602.77     1650.33    242.54 o
   4   9  11      461.88      454.52    142.97 o
   5   9  11      246.14       88.73     98.63 o
   6   9  11       38.87       33.94    141.44 o
   7   9  11       30.68       62.79    148.11 o
   8   9  11      614.02      587.07    214.12 o
  -9  10  11      512.48      714.87    177.47 o
  -8  10  11     1201.63     1209.51    160.28 o
  -7  10  11      229.06      178.46    105.84 o
  -6  10  11     2291.17     2448.36    197.56 o
  -5  10  11      109.53       51.21     95.04 o
  -4  10  11     6918.56     7205.83    211.29 o
  -3  10  11       16.71        1.59     71.52 o
  -2  10  11     2134.20     1986.29    124.70 o
  -1  10  11        4.07      -14.46     88.21 o
   0  10  11     1352.08     1168.83    103.96 o
   1  10  11      416.48      355.28    123.63 o
   2  10  11     1681.88     1845.31    177.28 o
   3  10  11      274.15      233.31    123.29 o
   4  10  11     6871.78     7158.70    326.23 o
   5  10  11      300.05      286.61    114.73 o
   6  10  11      461.99      451.33    157.75 o
   7  10  11        6.34     -100.97    100.97 o
  -9  11  11     1016.36     1040.66    161.07 o
  -8  11  11      697.06      620.64    184.42 o
  -7  11  11        3.68      569.39    344.09 o
  -6  11  11      339.93      413.99    130.78 o
  -5  11  11      414.96      299.21    100.24 o
  -4  11  11     6387.44     6471.47    224.92 o
  -3  11  11     2677.83     2685.48    183.50 o
  -2  11  11     5379.90     5078.75    212.78 o
  -1  11  11      253.13      161.94     98.84 o
   0  11  11      156.08       -6.92     78.31 o
   1  11  11      361.89      316.95    127.78 o
   2  11  11     2565.12     2644.83    200.88 o
   3  11  11     2193.15     1843.24    193.37 o
   4  11  11     1562.70     1594.35    186.48 o
   5  11  11      140.17       94.30    134.96 o
   6  11  11       67.83      163.36    117.51 o
  -8  12  11      495.27      545.10    145.27 o
  -7  12  11      205.85      -71.95    117.32 o
  -6  12  11     1177.35     1186.66    162.42 o
  -5  12  11     5798.06     5603.75    232.96 o
  -4  12  11       72.73       -0.61     85.09 o
  -3  12  11      104.26      -39.88    101.38 o
  -2  12  11     1800.79     1670.94    142.73 o
  -1  12  11      705.45      850.52    313.79 o
   0  12  11     2431.75     2030.13    292.53 o
   1  12  11     1589.01     1719.35    184.63 o
   2  12  11        3.92     -113.28    113.28 o
   3  12  11       50.26      -13.06    227.47 o
   4  12  11     2596.92     2457.32    291.69 o
   5  12  11      319.11      109.23    143.15 o
   6  12  11      151.82      -93.55    102.65 o
  -7  13  11      916.82      793.58    157.98 o
  -6  13  11      546.03      628.98    371.34 o
  -5  13  11       84.11      121.11    285.62 o
  -4  13  11      298.98      224.74     96.89 o
  -3  13  11     4456.78     4334.45    346.38 o
  -2  13  11      320.13       72.83    336.66 o
  -1  13  11       97.97     -185.63    185.63 o
   0  13  11        0.07      -93.25     93.25 o
   1  13  11       34.88      -82.06    123.22 o
   2  13  11     1207.58      945.39    161.84 o
   3  13  11     5500.33     5335.35    289.33 o
   4  13  11      100.86      -24.68    140.49 o
   5  13  11      396.86      272.86    158.40 o
  -6  14  11        6.47      -46.60    359.81 o
  -5  14  11     3277.21     3148.71    229.83 o
  -4  14  11      936.32      959.43    292.41 o
  -3  14  11      144.74       66.06    123.57 o
  -2  14  11       10.53      -65.54    120.88 o
  -1  14  11     1070.43      996.09    200.72 o
   0  14  11       99.58       28.61    118.45 o
   1  14  11      626.27      548.11    157.54 o
   2  14  11      666.40      469.60    149.14 o
   3  14  11      417.66      393.94    148.59 o
   4  14  11       95.77     -142.35    142.35 o
  -5  15  11      939.60      904.98    161.37 o
  -4  15  11      559.54      569.37    290.92 o
  -3  15  11     1308.70     1382.18    171.95 o
  -2  15  11      174.71      362.10    224.85 o
  -1  15  11       23.16     -308.50    461.89 o
   0  15  11      173.13      -55.76    258.05 o
   1  15  11      346.96      213.69    133.92 o
   2  15  11      627.97      393.42    153.94 o
 -10   0  12      393.02      438.13    163.81 o
  -8   0  12      880.99     1132.83    167.18 o
  -6   0  12     9957.06     9945.80    488.09 o
  -4   0  12      296.02      -37.22    156.46 o
  -2   0  12      273.28      154.70    123.01 o
   0   0  12     6315.20     6887.33    433.55 o
   2   0  12      702.98      587.07    186.88 o
   4   0  12     1006.35     1205.58    230.80 o
   6   0  12      329.36      568.58    249.81 o
   8   0  12     1844.72     1834.46    210.95 o
 -11   1  12      479.14      582.25    172.01 o
 -10   1  12      621.06      367.40    153.36 o
  -9   1  12     2525.56     2674.99    165.05 o
  -8   1  12     3913.49     4147.24    206.77 o
  -7   1  12     1438.74     1393.13    164.16 o
  -6   1  12     2329.76     2335.79    106.35 o
  -5   1  12       74.46      -37.20    134.18 o
  -4   1  12      770.52      642.43    123.83 o
  -3   1  12      839.36      830.63    118.69 o
  -2   1  12     1727.01     1639.95    145.55 o
  -1   1  12     1636.99     1628.61    182.25 o
   0   1  12     8967.09     9473.11    360.55 o
   1   1  12     1252.14     1205.92    151.26 o
   2   1  12      597.30      637.46    135.72 o
   3   1  12       22.42       33.92    105.42 o
   4   1  12      536.47      624.75    127.13 o
   5   1  12      104.20       11.02    110.17 o
   6   1  12     1919.66     1808.51    135.62 o
   7   1  12      406.43      208.99    127.29 o
   8   1  12      617.44      545.00    156.73 o
 -11   2  12     1385.16     1486.09    210.83 o
 -10   2  12      461.83      257.93    150.63 o
  -9   2  12       42.97      -50.87    113.72 o
  -8   2  12     2649.11     2355.97    187.00 o
  -7   2  12     3594.16     3725.72    155.73 o
  -6   2  12     2416.44     2459.98    130.93 o
  -5   2  12       26.95      -28.84    115.68 o
  -4   2  12        1.73      -57.67     57.67 o
  -3   2  12       65.29       18.55     90.50 o
  -2   2  12      780.11      893.40    132.80 o
  -1   2  12     8979.59     9981.19    516.18 o
   0   2  12       71.42       62.78    121.13 o
   1   2  12      129.17      117.06    109.04 o
   2   2  12     1269.61     1263.82    156.27 o
   3   2  12       65.70      -60.43    119.33 o
   4   2  12     1140.95     1340.33    132.95 o
   5   2  12     2383.70     2356.16    165.37 o
   6   2  12      971.80      772.25    112.91 o
   7   2  12       24.81      -92.68     92.68 o
   8   2  12     2160.41     2322.30    168.25 o
 -11   3  12      279.99      322.63    176.07 o
 -10   3  12      109.67      225.62    130.68 o
  -9   3  12     2846.41     2798.29    229.92 o
  -8   3  12      402.35      618.63    127.71 o
  -7   3  12      119.78      -78.44     78.44 o
  -6   3  12     1458.46     1296.20    101.87 o
  -5   3  12     1500.08     1673.91    100.98 o
  -4   3  12       18.36      -70.46     70.46 o
  -3   3  12      897.75      850.72    122.18 o
  -2   3  12      732.70      684.74    131.96 o
  -1   3  12      684.44      501.47    166.94 o
   0   3  12     2052.96     2229.57    256.96 o
   1   3  12     2950.22     3657.07    581.57 o
   2   3  12        1.50      -48.95     97.75 o
   3   3  12     1192.31     1145.27    127.27 o
   4   3  12      311.87      117.13     98.08 o
   5   3  12        8.61      -36.65     95.32 o
   6   3  12     1213.75     1261.87    420.69 o
   7   3  12     3831.37     3981.99    256.31 o
   8   3  12      363.28      137.63    105.08 o
 -11   4  12      102.13       72.71    132.71 o
 -10   4  12      234.45      208.55    127.65 o
  -9   4  12      214.14      181.41    182.33 o
  -8   4  12      144.93      241.21    114.82 o
  -7   4  12     4354.91     4522.77    205.87 o
  -6   4  12        1.33     -126.08    126.08 o
  -5   4  12       12.51      -75.93     75.93 o
  -4   4  12       76.26      -50.48     58.94 o
  -3   4  12     1853.24     1943.30    163.71 o
  -2   4  12      476.24      333.16    149.34 o
  -1   4  12     8710.77     9038.13    487.89 o
   0   4  12      108.37       -3.22    139.94 o
   1   4  12      203.28       14.31    148.30 o
   2   4  12      374.96      217.95    103.15 o
   3   4  12     1819.95     1646.27    194.87 o
   4   4  12        4.87        9.25     95.41 o
   5   4  12     3526.75     3771.14    287.88 o
   6   4  12      692.23      613.71    126.11 o
   7   4  12       24.21      -52.17    106.87 o
   8   4  12        8.21     -103.17    103.17 o
 -10   5  12      146.23       75.66    124.49 o
  -9   5  12      396.68      405.46    130.35 o
  -8   5  12      272.76      399.12    121.03 o
  -7   5  12       12.56      -40.65     99.76 o
  -6   5  12        1.27      -88.85     88.85 o
  -5   5  12     1011.17     1195.39     91.94 o
  -4   5  12        2.06     -127.50    127.50 o
  -3   5  12       32.38      -17.33     60.18 o
  -2   5  12       14.33        1.32     97.98 o
  -1   5  12      120.40      201.02    162.92 o
   0   5  12     1742.74     1679.88    232.77 o
   1   5  12     3431.52     3824.33    358.32 o
   2   5  12      566.69      544.18    133.43 o
   3   5  12      524.55      388.81    105.61 o
   4   5  12      352.30       67.24     96.51 o
   5   5  12     1222.22     1149.35    164.07 o
   6   5  12     1593.14     1554.61    156.17 o
   7   5  12     2066.67     2125.21    175.77 o
   8   5  12      864.44      850.84    141.49 o
 -10   6  12      507.11      536.97    140.90 o
  -9   6  12      255.34      199.13    266.17 o
  -8   6  12     2346.49     2456.79    458.23 o
  -7   6  12       45.88      -47.16    153.90 o
  -6   6  12     2727.21     2869.15    140.87 o
  -5   6  12      135.38       11.65    100.89 o
  -4   6  12     1302.06     1067.18     95.32 o
  -3   6  12       10.55       -5.09     67.00 o
  -2   6  12     2986.21     2838.00    135.72 o
  -1   6  12     1211.82      874.66    199.09 o
   0   6  12      241.29      223.21    160.35 o
   1   6  12        1.44        8.24    104.80 o
   2   6  12     1527.99     1431.33    166.21 o
   3   6  12      632.49      435.95    112.38 o
   4   6  12     5246.80     5644.80    237.92 o
   5   6  12      177.76       22.50    100.59 o
   6   6  12      161.42      229.80    127.12 o
   7   6  12      207.78       58.66    113.09 o
 -10   7  12     2538.77     2576.83    500.87 o
  -9   7  12      110.18      125.50    119.25 o
  -8   7  12      268.61      171.56    204.56 o
  -7   7  12        7.85     -106.61    106.61 o
  -6   7  12       18.49        2.71    117.82 o
  -5   7  12        8.66      -75.08     75.08 o
  -4   7  12     4323.32     4828.35    164.58 o
  -3   7  12      412.75      176.97    127.00 o
  -2   7  12      208.13      195.53     76.21 o
  -1   7  12       42.88        6.82     96.45 o
   0   7  12      666.90      575.90    190.49 o
   1   7  12        1.46     -140.42    143.75 o
   2   7  12     2541.63     2782.53    228.23 o
   3   7  12       10.09     -121.33    121.33 o
   4   7  12      291.61       83.70     99.67 o
   5   7  12      850.95     1010.70    139.20 o
   6   7  12     1536.01     1793.60    162.85 o
   7   7  12       93.21       43.09    167.09 o
  -9   8  12      575.23      434.40    136.68 o
  -8   8  12     2133.46     2105.20    185.52 o
  -7   8  12      163.19      108.24    102.68 o
  -6   8  12     1539.45     1505.96    125.90 o
  -5   8  12      555.56      501.14    178.01 o
  -4   8  12        7.37      -66.48     66.48 o
  -3   8  12     1077.12     1143.74    102.26 o
  -2   8  12     2150.78     1824.44    137.74 o
  -1   8  12      310.04      254.84    140.02 o
   0   8  12      650.94      813.57    205.84 o
   1   8  12      535.36      350.49    128.25 o
   2   8  12        0.14     -113.44    113.44 o
   3   8  12     2475.46     2341.57    206.28 o
   4   8  12     3819.83     4052.79    212.21 o
   5   8  12      587.18      628.36    129.78 o
   6   8  12       27.22     -110.55    127.68 o
   7   8  12       79.64      -41.13    111.96 o
  -9   9  12     2661.80     2033.76    630.96 o
  -8   9  12      786.47      667.20    140.09 o
  -7   9  12      164.92      101.74    107.49 o
  -6   9  12        9.33       13.36    136.63 o
  -5   9  12      976.78     1048.60    136.77 o
  -4   9  12     2954.97     3038.18    164.48 o
  -3   9  12     4284.71     3990.00    160.03 o
  -2   9  12     1913.75     1861.55    199.01 o
  -1   9  12       38.11      -72.36     84.47 o
   0   9  12      962.35      849.09    124.01 o
   1   9  12      302.32      331.43    131.68 o
   2   9  12      677.46      816.90    151.46 o
   3   9  12      746.63      581.94    150.08 o
   4   9  12      161.15       49.57    134.86 o
   5   9  12     1286.86     1394.83    154.67 o
   6   9  12        8.57      -48.63    110.02 o
  -8  10  12      101.94      272.93    130.67 o
  -7  10  12      186.85       73.48    119.42 o
  -6  10  12      511.79      623.70    130.74 o
  -5  10  12     3684.93     4072.62    199.94 o
  -4  10  12      265.14      247.39    181.06 o
  -3  10  12     3223.40     3119.69    147.75 o
  -2  10  12       67.80       -2.10     94.72 o
  -1  10  12     1269.59     1102.18    129.27 o
   0  10  12      262.29      248.44    103.97 o
   1  10  12      360.28      410.08    182.05 o
   2  10  12       28.88       -2.95    128.74 o
   3  10  12     3406.99     2957.23    249.61 o
   4  10  12      491.66      346.26    166.02 o
   5  10  12      511.02      635.81    132.39 o
   6  10  12       18.43       78.72    113.13 o
  -7  11  12       26.66     -100.22    102.07 o
  -6  11  12        8.70     -103.06    103.06 o
  -5  11  12     1445.60     1700.96    147.01 o
  -4  11  12     1840.12     1765.75    141.29 o
  -3  11  12     3242.35     3165.08    218.56 o
  -2  11  12        0.61     -112.56    202.76 o
  -1  11  12      356.31       87.50    104.62 o
   0  11  12      165.13       32.63     87.98 o
   1  11  12      642.98      596.31    233.29 o
   2  11  12      664.33      334.29    142.85 o
   3  11  12     1433.46     1450.58    193.04 o
   4  11  12        6.81     -146.77    146.77 o
   5  11  12      682.59      636.52    182.15 o
  -7  12  12      312.89      375.88    140.30 o
  -6  12  12     1411.63     1353.94    242.98 o
  -5  12  12      179.38      231.39    180.77 o
  -4  12  12      254.25      378.54    355.02 o
  -3  12  12     3154.46     3034.54    395.82 o
  -2  12  12      765.61      641.98    284.86 o
  -1  12  12     1681.35     1656.14    159.37 o
   0  12  12      152.26      -84.01     84.01 o
   1  12  12      434.64      308.68    324.48 o
   2  12  12      702.12      575.39    151.26 o
   3  12  12     2295.08     1917.21    293.86 o
   4  12  12      968.74      628.12    171.28 o
  -5  13  12     1656.54     1741.16    224.21 o
  -4  13  12     3239.52     3684.86    510.23 o
  -3  13  12        1.33     -114.79    114.79 o
  -2  13  12      407.76      249.64    130.67 o
  -1  13  12     1094.79      953.24    147.33 o
   0  13  12        8.89     -102.50    102.50 o
   1  13  12     1145.58      890.70    159.90 o
   2  13  12     4384.28     4156.67    264.78 o
   3  13  12        7.15     -129.13    129.13 o
  -4  14  12       23.16      130.61    120.23 o
  -3  14  12      175.59      136.22    132.22 o
  -2  14  12     2334.66     2357.79    291.25 o
  -1  14  12       89.30     -127.12    127.12 o
   0  14  12      620.22      571.55    112.22 o
   1  14  12      281.34      110.50    139.84 o
  -9   0  13        8.61      -45.09    131.82 o
  -5   0  13      139.54      107.24    173.05 o
  -3   0  13      520.06      392.95    349.96 o
  -1   0  13     4264.01     4649.23    389.35 o
   1   0  13      558.86      574.61    199.58 o
   3   0  13       71.24       43.40    162.76 o
   5   0  13     1654.24     1694.42    197.62 o
   7   0  13     2341.91     2601.62    235.27 o
 -10   1  13      427.97      449.71    169.84 o
  -9   1  13      937.73     1152.28    184.30 o
  -7   1  13     2803.93     2673.41    380.74 o
  -6   1  13     1445.30     1086.49    218.10 o
  -5   1  13     3770.35     3452.92    215.15 o
  -4   1  13        2.85      -84.57     84.57 o
  -3   1  13       50.97      -46.76    116.26 o
  -2   1  13      228.36      312.18    171.12 o
  -1   1  13     2194.50     2174.68    195.41 o
   0   1  13     1582.11     1283.69    167.33 o
   1   1  13     1534.76     1684.36    179.09 o
   2   1  13        4.02      116.10    120.19 o
   3   1  13      117.95      147.66    121.77 o
   4   1  13      106.67      122.79    123.98 o
   5   1  13      781.49      523.05    127.91 o
   6   1  13      159.30       59.18    114.13 o
   7   1  13      732.59      665.50    124.83 o
 -10   2  13       12.12      140.74    145.40 o
  -9   2  13      260.67      408.39    159.07 o
  -8   2  13     3964.62     4463.64    475.63 o
  -7   2  13     1469.18     2141.64    373.19 o
  -6   2  13      629.30      214.57    183.12 o
  -5   2  13      827.21      885.80    162.09 o
  -4   2  13      104.11     -102.91    134.22 o
  -3   2  13       39.83       -6.66    201.42 o
  -2   2  13     1841.34     1740.80    243.46 o
  -1   2  13     4077.75     4052.68    365.07 o
   0   2  13       47.06      111.14    115.79 o
   1   2  13     3192.25     3358.74    231.88 o
   2   2  13      727.27      819.38    155.14 o
   3   2  13     1410.59     1541.21    230.04 o
   4   2  13     1165.31     1223.19    143.29 o
   5   2  13     1206.90     1085.63    156.71 o
   6   2  13       75.95       23.99    110.34 o
   7   2  13      558.92      432.79    133.00 o
 -10   3  13      280.06      310.66    155.37 o
  -9   3  13       58.73      138.23    274.37 o
  -8   3  13      616.69      364.93    265.08 o
  -7   3  13      530.90      653.09    128.20 o
  -6   3  13     6468.76     6846.89    236.97 o
  -5   3  13      629.27      535.26    142.16 o
  -4   3  13      499.57      306.97    108.27 o
  -3   3  13       87.64      -28.13    200.74 o
  -2   3  13       50.89      -73.06    147.65 o
  -1   3  13      274.69      139.21    161.72 o
   0   3  13    11124.99    11345.90    600.25 o
   1   3  13     2009.14     2049.90    194.69 o
   2   3  13      167.62      179.40    158.26 o
   3   3  13     1040.00      826.03    126.72 o
   4   3  13        6.32      -94.07    109.58 o
   5   3  13       97.85       40.71    106.49 o
   6   3  13     2696.37     3269.41    203.17 o
   7   3  13      993.95     1020.99    150.93 o
  -9   4  13        0.83     -103.86    103.86 o
  -8   4  13     2102.94     2539.46    250.70 o
  -7   4  13       13.03       14.50    254.03 o
  -6   4  13      251.09      296.12    140.37 o
  -5   4  13      161.57      -11.46    130.19 o
  -4   4  13     2172.19     2268.10    174.72 o
  -3   4  13        9.95     -107.64    107.64 o
  -2   4  13     3866.19     3787.43    350.12 o
  -1   4  13     1523.24     1632.93    253.83 o
   0   4  13        0.52     -131.50    131.50 o
   1   4  13      777.66      508.84    138.90 o
   2   4  13     8259.61     9540.88    457.34 o
   3   4  13       24.95      -34.60    100.40 o
   4   4  13     3270.43     3383.11    426.53 o
   5   4  13      853.36      652.14    131.07 o
   6   4  13      214.83      193.10    118.97 o
   7   4  13       63.78       18.73    114.12 o
  -9   5  13      300.51      566.80    202.35 o
  -8   5  13       79.29      354.62    181.25 o
  -7   5  13      874.53     1064.93    301.33 o
  -6   5  13     1874.49     2128.59    312.66 o
  -5   5  13      266.87       85.23    101.97 o
  -4   5  13      152.30      154.33    113.16 o
  -3   5  13      660.44      619.75    140.77 o
  -2   5  13      984.32     1336.67    231.49 o
  -1   5  13      527.65      731.83    210.75 o
   0   5  13     3115.47     3323.90    329.06 o
   1   5  13      514.75      504.04    197.73 o
   2   5  13     1617.14     1892.72    238.84 o
   3   5  13      149.92       11.47    100.96 o
   4   5  13      660.85      527.96    123.07 o
   5   5  13     2138.29     2145.90    182.01 o
   6   5  13     3401.11     3577.01    212.35 o
  -9   6  13     2679.11     3148.10    334.97 o
  -8   6  13      253.91      333.50    127.86 o
  -7   6  13      925.78      834.90    139.59 o
  -6   6  13      841.46      910.96    293.09 o
  -5   6  13      629.99      450.45    125.19 o
  -4   6  13      464.34      326.69    119.18 o
  -3   6  13     6470.63     6702.86    599.89 o
  -2   6  13       17.04       39.30    163.89 o
  -1   6  13     1277.22     1232.42    231.97 o
   0   6  13      463.52      210.83    189.21 o
   1   6  13      979.36     1120.77    248.69 o
   2   6  13      133.02       42.16    129.20 o
   3   6  13     8354.05     8457.70    290.67 o
   4   6  13       38.69      -91.11    102.68 o
   5   6  13     1163.79     1369.69    158.70 o
   6   6  13      617.53      451.28    131.40 o
  -8   7  13      909.59     1350.86    435.64 o
  -7   7  13      408.83      459.28    127.25 o
  -6   7  13      696.35      774.65    136.64 o
  -5   7  13     4416.86     4670.49    272.19 o
  -4   7  13      375.96      209.62    117.12 o
  -3   7  13        7.02     -103.26    103.26 o
  -2   7  13       70.29      267.57    167.18 o
  -1   7  13     1015.35     1148.75    233.57 o
   0   7  13        1.90      -19.29    168.39 o
   1   7  13     2067.79     2470.38    311.78 o
   2   7  13       26.40     -112.44    112.44 o
   3   7  13        2.10      -17.62    104.15 o
   4   7  13       61.27       25.36    106.35 o
   5   7  13     3348.88     3531.48    210.41 o
   6   7  13        1.42        4.75    113.04 o
  -8   8  13      529.67      820.43    470.24 o
  -7   8  13     1266.83     1185.47    272.76 o
  -6   8  13       58.43      150.24    250.21 o
  -5   8  13        1.78     -127.29    166.74 o
  -4   8  13     1426.11     1333.08    187.79 o
  -3   8  13     3123.63     3310.70    268.48 o
  -2   8  13      431.58      537.24    204.16 o
  -1   8  13     1787.53     1474.43    258.97 o
   0   8  13      912.23     1080.75    243.62 o
   1   8  13      287.59      199.98    213.40 o
   2   8  13      399.68      253.49    161.16 o
   3   8  13     1279.90     1267.10    177.85 o
   4   8  13     3705.28     3294.03    253.18 o
   5   8  13        6.22     -146.95    153.41 o
  -7   9  13       40.76       -9.12    211.15 o
  -6   9  13      361.90      583.45    140.13 o
  -5   9  13     1190.65     1138.92    151.40 o
  -4   9  13     3526.75     3484.14    217.08 o
  -3   9  13       84.37     -146.09    281.12 o
  -2   9  13     1633.43     1613.24    260.58 o
  -1   9  13      291.84       34.00    190.57 o
   0   9  13     1135.88      944.19    256.48 o
   1   9  13     1352.99     1246.19    174.19 o
   2   9  13      549.27      675.54    157.77 o
   3   9  13       66.93     -135.28    135.28 o
   4   9  13      978.09     1172.89    151.33 o
   5   9  13       22.55      -98.32    114.62 o
  -7  10  13      445.92      765.36    371.70 o
  -6  10  13     1684.01     1980.09    186.66 o
  -5  10  13      123.15      127.67    327.37 o
  -4  10  13      824.15      821.39    140.24 o
  -3  10  13      273.69      132.75    115.15 o
  -2  10  13     1923.70     1452.09    263.15 o
  -1  10  13      350.55      261.79    207.77 o
   0  10  13      342.40      423.18    228.91 o
   1  10  13      640.19      368.80    146.57 o
   2  10  13      594.26      420.13    158.19 o
   3  10  13        0.26      -93.42    137.61 o
   4  10  13      755.77      543.29    133.98 o
  -6  11  13      165.67       50.57    120.63 o
  -5  11  13      428.98      563.78    175.42 o
  -4  11  13     1738.09     1811.95    446.21 o
  -3  11  13       47.20     -169.81    213.16 o
  -2  11  13     1164.12      542.54    400.52 o
  -1  11  13      142.08      -30.54    205.68 o
   0  11  13     1185.07      567.14    250.05 o
   1  11  13        8.24     -205.41    242.54 o
   2  11  13      800.32      879.72    319.66 o
   3  11  13        3.40      -70.04    150.84 o
  -4  12  13     2239.79     2114.91    439.54 o
  -3  12  13     1624.51     1529.18    177.07 o
  -2  12  13     2675.93     2301.86    473.66 o
  -1  12  13      478.51      352.05    235.66 o
   0  12  13      321.71      308.89    225.54 o
   1  12  13      908.56      582.09    156.74 o
  -4   0  14      389.09      200.38    173.91 o
  -2   0  14      166.94      228.83    187.28 o
   0   0  14       17.16      135.11    187.76 o
   2   0  14      136.85       58.03    181.89 o
   4   0  14      113.13      236.87    207.13 o
  -5   1  14       82.44     -115.53    115.53 o
  -4   1  14       29.63      -35.08    122.31 o
  -3   1  14      112.20       47.74    149.98 o
  -2   1  14      408.45      246.41    123.63 o
  -1   1  14     1769.06     1837.84    189.30 o
   0   1  14     4090.78     4043.84    424.43 o
   1   1  14      122.09      183.43    125.75 o
   2   1  14       45.66      195.69    130.15 o
   3   1  14      147.49       46.70    128.87 o
   4   1  14      717.86      667.37    277.94 o
   5   1  14     1125.32      914.35    184.65 o
  -6   2  14      596.36     1378.22    380.10 o
  -5   2  14       12.46     -181.41    181.41 o
  -4   2  14     1055.06      926.45    163.35 o
  -3   2  14      616.49      612.23    188.48 o
  -2   2  14      218.06      -49.19    164.85 o
  -1   2  14      459.96      483.95    139.26 o
   0   2  14      422.73      403.46    140.73 o
   1   2  14      733.21      848.58    165.61 o
   2   2  14     2467.87     2904.47    237.64 o
   3   2  14      144.54      168.20    129.94 o
   4   2  14       81.68       22.26    126.83 o
   5   2  14      143.09       92.26    183.60 o
  -7   3  14     3807.68     4533.41    485.48 o
  -6   3  14     1753.96     1937.96    316.40 o
  -5   3  14     2894.06     2612.98    242.39 o
  -4   3  14      874.28      772.69    148.10 o
  -3   3  14       38.79      175.14    173.85 o
  -2   3  14      389.64      226.02    184.63 o
  -1   3  14     5473.47     6327.26    448.90 o
   0   3  14     2861.30     2980.58    234.58 o
   1   3  14      259.07      271.82    133.24 o
   2   3  14      286.82      432.13    142.59 o
   3   3  14      248.05      372.06    180.77 o
   4   3  14       17.00      108.62    206.37 o
   5   3  14     4141.23     4115.67    228.14 o
  -8   4  14      720.77      479.93    320.62 o
  -7   4  14      795.11      893.47    344.33 o
  -6   4  14      263.96     -110.43    289.08 o
  -5   4  14     2617.45     2745.19    191.27 o
  -4   4  14      169.71     -107.45    184.94 o
  -3   4  14     3092.76     2923.63    311.70 o
  -2   4  14      416.78      607.41    205.44 o
  -1   4  14      766.56      854.00    228.51 o
   0   4  14      869.69      763.45    160.67 o
   1   4  14     3668.96     3758.50    263.27 o
   2   4  14      263.88      399.99    140.83 o
   3   4  14     1779.91     2056.96    215.17 o
   4   4  14      386.13      300.28    127.07 o
   5   4  14      126.10       76.10    114.78 o
  -8   5  14     1638.59     1734.21    394.97 o
  -7   5  14      676.44     1190.06    388.62 o
  -6   5  14     1699.04     1952.19    419.33 o
  -5   5  14     2612.95     2712.04    242.67 o
  -4   5  14      908.81      709.52    147.48 o
  -3   5  14      923.15      898.13    218.22 o
  -2   5  14      348.02      103.53    179.88 o
  -1   5  14      997.75      898.69    235.34 o
   0   5  14      589.04      513.85    211.63 o
   1   5  14     1894.98     2253.75    212.45 o
   2   5  14      143.04       55.19    194.31 o
   3   5  14      759.12      814.13    170.32 o
   4   5  14      988.85     1429.04    213.66 o
   5   5  14     1723.79     1610.98    171.11 o
  -7   6  14     1105.46     1185.96    387.66 o
  -6   6  14      298.11      544.47    352.05 o
  -5   6  14      235.07      -77.89    338.39 o
  -4   6  14     5130.34     5419.27    258.47 o
  -3   6  14      313.82      233.91    170.94 o
  -2   6  14     2168.21     2198.71    287.11 o
  -1   6  14      181.88      140.10    189.29 o
   0   6  14     1458.71     1336.43    249.89 o
   1   6  14      434.76      374.80    211.23 o
   2   6  14     3376.78     3278.27    248.23 o
   3   6  14        4.97      -28.86    169.99 o
   4   6  14     1370.28     1182.13    155.89 o
  -7   7  14      213.66      887.28    375.76 o
  -6   7  14     3248.23     2963.65    481.86 o
  -5   7  14        2.28       19.69    340.88 o
  -4   7  14      346.31      149.39    170.93 o
  -3   7  14       14.28     -158.52    236.99 o
  -2   7  14     1796.01     1795.22    275.61 o
  -1   7  14     2016.57     1927.11    285.50 o
   0   7  14     5747.97     6278.15    474.62 o
   1   7  14      110.17      138.09    195.96 o
   2   7  14      420.80      437.50    155.78 o
   3   7  14       45.22     -136.50    150.40 o
   4   7  14     3076.43     3352.05    238.07 o
  -6   8  14       46.03     -137.61    341.04 o
  -5   8  14      265.51     1021.99    370.30 o
  -4   8  14     2430.95     2435.34    486.04 o
  -3   8  14     2633.81     2703.96    261.85 o
  -2   8  14      116.44      -60.12    178.84 o
  -1   8  14       14.15     -172.41    172.41 o
   0   8  14        0.38     -153.60    179.40 o
   1   8  14       23.51       56.83    210.67 o
   2   8  14     2895.91     2925.04    231.66 o
   3   8  14     2086.10     1896.78    175.61 o
  -5   9  14     1088.00     1172.78    395.94 o
  -4   9  14       54.14     -344.33    344.33 o
  -3   9  14      211.67     -364.59    364.59 o
  -2   9  14        7.82       53.77    194.11 o
  -1   9  14     1667.73     1520.89    285.50 o
   1   9  14      316.96      486.52    249.33 o
   2   9  14       32.48     -135.56    135.56 o
  -4  10  14      245.11       41.39    345.78 o
  -3  10  14      557.01      -26.93    403.09 o
  -2  10  14        9.84     -187.20    187.20 o
  -1  10  14        4.20     -192.58    192.58 o
   0  10  14       25.18     -197.08    197.08 o
   1  10  14      138.63     -194.27    215.25 o
  -5   0  15     1683.19     2047.84    286.95 o
  -3   0  15      497.92      356.15    205.68 o
  -1   0  15      664.56      699.20    226.74 o
   1   0  15      221.87      216.70    206.17 o
   3   0  15        2.02        7.15    195.80 o
  -6   1  15        4.78       81.58    174.74 o
  -5   1  15       33.06       14.23    172.89 o
  -4   1  15        0.21        4.52    117.32 o
  -3   1  15      331.64      631.56    157.10 o
  -2   1  15       45.42      188.33    158.70 o
  -1   1  15     1256.13     1185.39    181.57 o
   0   1  15      359.83      433.80    153.85 o
   1   1  15       29.33       37.56    132.12 o
   2   1  15      270.49      339.35    182.58 o
   3   1  15     1652.73     1851.97    257.45 o
  -6   2  15      590.36      586.51    207.53 o
  -5   2  15     1315.44     1490.43    263.07 o
  -4   2  15     1530.86     1501.18    219.48 o
  -3   2  15        4.62       29.98    168.71 o
  -2   2  15        1.72      178.55    130.16 o
  -1   2  15      230.68      229.33    144.83 o
   0   2  15     2763.06     2708.41    233.66 o
   1   2  15     2940.37     3201.26    255.04 o
   2   2  15      252.85      376.61    231.12 o
   3   2  15      163.98      147.69    207.65 o
  -6   3  15     1538.11     2116.08    418.84 o
  -5   3  15       14.00      -41.74    170.04 o
  -4   3  15        9.04     -200.97    222.80 o
  -3   3  15     1142.87      988.07    239.52 o
  -2   3  15     1023.34     1419.21    252.70 o
  -1   3  15      915.90      922.00    171.17 o
   0   3  15       42.81      -66.57    185.95 o
   1   3  15      943.63      844.97    171.31 o
   2   3  15      278.66      206.49    150.78 o
   3   3  15      425.11      222.92    145.17 o
  -6   4  15      931.80     1083.56    400.04 o
  -5   4  15      119.41       14.10    147.70 o
  -4   4  15     4572.24     4743.03    339.99 o
  -3   4  15     1645.87     1372.76    260.90 o
  -2   4  15      111.10       -4.90    186.39 o
  -1   4  15      301.22      477.20    207.85 o
   0   4  15     1484.45     1758.13    209.17 o
   1   4  15       12.47        6.72    134.73 o
   2   4  15     3436.28     4141.28    417.04 o
   3   4  15      456.66      353.82    157.48 o
  -5   5  15      145.87       -0.32    336.46 o
  -4   5  15     1948.84     1765.14    239.22 o
  -3   5  15      168.81      -96.59    368.45 o
  -2   5  15     1094.56      955.68    247.32 o
  -1   5  15     1081.55     1300.90    269.10 o
   0   5  15     2941.48     3061.98    246.22 o
   1   5  15      204.23     -103.41    258.97 o
   2   5  15      139.03      477.84    163.51 o
  -5   6  15     3352.36     4220.51    509.83 o
  -4   6  15       91.11     -332.04    332.04 o
  -3   6  15     3479.17     3836.76    787.33 o
  -2   6  15      138.92      -15.11    167.75 o
  -1   6  15       80.02      -60.36    186.72 o
   0   6  15      574.38      829.17    240.17 o
   1   6  15     1700.54     2053.01    435.00 o
  -4   7  15      105.85     -295.14    348.59 o
  -3   7  15     1062.70     1023.08    214.80 o
  -2   7  15     1038.00     1354.35    267.17 o
  -1   7  15     3719.70     4022.22    387.34 o
   0   7  15      495.46      331.31    218.38 o
  -2   0  16     1507.84     1796.66    303.58 o
  -3   1  16      655.38     1050.21    179.34 o
  -2   1  16      892.44     1235.76    195.39 o
  -1   1  16       76.60      220.35    135.67 o
  -2   2  16      116.89       43.67    132.59 o
  -1   2  16      883.50     1017.02    180.41 o
 
